# Supplementary material for: Blocking ActRIIB and restoring appetite reverses cachexia and improves survival in mice with lung cancer
Source: Nat Commun. 2022 Aug 8;13:4633. doi: 10.1038/s41467-022-32135-0 (PMC9360437; doi:10.1038/s41467-022-32135-0)
Supplement: Supplementary file 4 — Source Data [file 41467_2022_32135_MOESM4_ESM.xlsx]

## Sheet: Figure1
FIGURE 1
A	Week	(-)CACS																					(+)CACS
	0	0.921053	0.818182	0.90566	1	0.906667	0.914754	0.958457	1	0.94898	0.911972	0.95122	0.958175	0.940141	0.948097	0.960938	0.867159	0.970803	0.928571	0.934066	0.982301	1	0.958621	0.975309	1	0.919075	0.976744	0.870769	0.877301	0.912791	0.945513	0.92283	0.989619	0.936455	0.951311	0.983923	0.968641	0.920139	0.932692	0.972881	0.933735	0.884106	0.990536	0.949612	1	0.925532	0.989209	0.963211	0.984127
	0.9	0.912281	0.899351	0.902516	0.893993	0.925333	0.904918	0.949555	0.973597	0.938776	0.919014	0.940767	0.893536	0.866197	0.83045	0.867188	0.933579	1	0.920168	1	0.955752	0.895928	0.975862	0.944444	0.955556	0.913295	0.976744	0.873846	0.886503	0.906977	0.929487	0.935691	0.99654	0.899666	0.947566	1	0.97561	0.9375	0.919872	0.959322	0.957831	1	0.996845	0.957364	0.993399	0.929078	0.985612	0.966555	0.980159
	1.9	0.923977	0.928571	0.915094	0.897527	0.933333	0.934426	0.905045	0.950495	0.904762	0.950704	0.989547	0.851711	0.940141	0.82699	0.851563	0.911439	0.959854	0.903361		1	0.963801	0.972414	0.959877	0.996296	0.910405	0.976744	0.883077	0.886503	0.90407	0.935897	0.919614	1	0.956522	0.992509	0.974277	0.954704	0.916667	0.945513	0.976271	0.972892	0.990066	0.993691	0.968992	0.9967	0.978723	0.978417	1	0.968254
	2.9	0.900585	0.918831	0.886792	0.890459	0.914667	0.845902	0.919881	0.940594	0.952381	0.954225	0.986063	0.874525	0.901408	0.816609	0.941406	0.870849	0.952555	0.907563		0.938053		0.958621	0.932099	0.955556	0.895954	0.953488	0.898462	0.898773	0.877907	0.926282	0.926045	0.989619	0.919732	0.988764	0.967846	1	0.947917	0.945513	0.979661	1	0.990066	1	0.968992	0.986799	1	0.960432	0.996656	0.968254
	3.9	0.912281	0.928571	0.90566	0.908127	0.928	0.927869	0.928783		0.996599	0.964789	0.940767	0.885932	0.890845	0.795848	1	0.874539	0.963504	0.962185		0.946903		0.955172	0.972222	0.977778	0.901734	0.953488	0.910769	0.898773	0.880814	0.945513	0.935691	0.968858	0.983278	0.958801	0.990354	0.961672	0.975694	1	1	0.840361	0.986755	0.968454	0.984496	1	0.921986	0.94964	0.963211	0.960317
	4.9	0.906433	0.925325	0.899371	0.897527	0.938667	0.904918	0.875371		0.952381	0.954225	0.933798	0.920152	0.943662	0.816609	0.929688	0.881919	0.941606	0.932773		0.955752		0.951724	0.944444	0.962963	0.890173	0.962209	0.907692	0.917178	0.875	0.942308	0.92283	0.820069	0.973244	0.925094	0.967846	0.944251	0.9375	0.913462	0.976271	0.704819	0.966887	0.930599	0.972868	0.881188	0.91844	0.881295	0.909699	0.940476
	5.1	0.915205	0.915584	0.896226	0.890459	0.957333	0.901639	0.934718		0.94898	0.982394	0.940767	0.86692	0.887324	0.820069		0.948339	0.937956	0.907563		0.929204		0.944828	0.938272	0.955556	0.898844	0.965116	0.923077	0.935583	0.880814	0.958333	0.935691		0.9699	0.932584	0.971061	0.95122	0.9375	0.900641	0.979661		0.966887	0.940063	0.957364	0.805281	0.907801	0.859712	0.889632	0.952381
	5.9	0.929825	0.905844	0.889937	0.904594	0.970667	0.891803	0.890208		0.928571	0.957746	0.961672	0.859316	0.894366	0.802768		0.933579	0.934307	0.920168		0.90708		0.92069	0.929012	0.966667	0.884393	0.968023	0.926154	0.929448	0.854651	0.939103	0.92926		0.959866	0.951311	0.951768	0.933798	0.920139	0.939103	0.942373		0.953642	0.92429	0.94186	0.79538	0.882979	0.834532	0.879599	0.944444
	6.1	0.926901	0.909091	0.827044	0.897527	0.941333	0.895082	0.872404		0.945578	0.978873	0.961672	0.794677	0.978873	0.882353		0.904059	0.974453	0.857143		0.982301		0.886207	0.932099	0.97037	0.965318	0.909884	0.932308	0.852761	0.811047	0.887821	0.893891		0.93311	0.925094	0.954984	0.937282	0.916667	0.894231	0.928814		0.956954	0.908517	0.965116	0.765677	0.851064	0.690647	0.772575	0.968254
	6.6									0.918367	0.971831	0.937282	0.977186						0.957983		0.946903													0.926421	0.913858	0.948553	0.912892	0.895833	0.865385	0.925424		0.950331	0.88959	0.94186	0.775578	0.840426	0.683453	0.749164	0.944444
	7.1	0.94152	0.928571	0.993711	0.922261	0.928	0.914754	0.952522		0.911565	0.96831	0.919861		0.897887	0.84083		0.911439	1	0.983193		0.942478		0.993103	0.92284	0.985185	1	1	0.978462	0.969325	0.950581	1	1		0.93311	0.913858	0.948553	0.909408	0.913194	0.839744	0.915254		0.950331	0.876972	0.934109	0.745875	0.85461		0.73913	0.944444
	7.6	0.94152	0.899351	0.955975	0.922261	0.925333	0.921311	1			0.978873	0.944251		0.894366	0.83391		0.922509	0.989051	0.987395		0.920354		0.97931	0.941358	0.966667	0.968208	0.973837	1	0.957055	1	0.980769	0.919614		0.936455	0.928839	0.951768	0.940767	0.916667	0.865385	0.928814		0.950331	0.895899	0.949612	0.742574	0.851064		0.712375	0.964286
	7.9	0.979532	0.951299	0.959119	0.957597	0.965333	0.947541	0.890208			0.971831	0.947735		0.964789	0.861592		0.915129	0.941606	1				0.97931	1	1	0.910405	0.90407	0.947692	0.98773	0.962209	0.958333	0.871383		0.909699	0.921348	0.932476	0.961672	0.90625	0.858974	0.911864		0.937086	0.864353	0.949612	0.732673	0.833333		0.67893	0.952381
	8.1	0.915205	0.909091	0.930818	0.915194	0.954667	0.944262	0.893175			0.961268	0.909408		0.950704	0.854671		0.918819	0.952555	0.983193				0.97931	0.984568	0.955556	0.890173	0.860465	0.938462	0.972393	0.968023	0.939103	0.861736		0.869565	0.906367	0.874598	0.930314	0.864583	0.733974	0.840678		0.917219	0.788644	0.922481	0.693069	0.797872			0.940476
	8.6	0.938596	0.935065	0.933962	0.925795	0.957333	0.947541				0.985915	0.912892		0.90493	0.882353		0.900369	0.952555	0.945378				0.955172	0.898148	0.951852	0.815029	0.764535	0.904615	0.960123	0.97093	0.894231	0.842444		0.87291	0.94382	0.884244	0.926829	0.878472	0.714744	0.827119		0.92053	0.760252	0.906977		0.751773			0.952381
	8.9	0.947368	0.938312	0.968553	0.946996	0.946667	0.960656				1	0.885017		0.90493	0.871972		0.904059	0.937956	0.941176				0.962069	0.901235	0.937037	0.748555	0.741279	0.910769	0.981595	0.921512	0.862179	0.826367		0.866221	0.93633	0.855305	0.912892	0.881944		0.8		0.903974	0.700315	0.883721		0.762411			0.948413
	9	0.97076	0.974026	0.981132	0.975265	0.986667	1				0.985915	0.916376		0.90493	0.979239		0.922509	0.981752	0.928571				1	0.925926	0.9			0.892308	1	0.875	0.833333	0.758842		0.856187	0.898876	0.829582	0.898955	0.840278		0.752542		0.86755		0.852713		0.684397			0.940476
	9.1	0.967836	0.957792	0.990566	0.961131	1	0.983607				0.975352	0.905923		0.940141	1		0.944649	0.959854	0.915966				0.97931	0.895062	0.877778			0.870769	0.978528	0.84593	0.778846	0.688103		0.809365	0.902622	0.81672	0.905923	0.84375		0.705085		0.860927		0.844961					0.920635
	9.6	0.979532	0.970779	0.971698	0.975265	0.997333	0.967213				0.985915	0.89547		0.964789	0.982699		0.922509	0.941606	0.97479				0.958621	0.876543	0.837037		1	0.833846	0.93865	0.857558	0.733974			0.816054	0.902622	0.810289	0.933798	0.802083				0.84106		0.825581					0.924603
	9.7										0.975352	0.909408													0.8			0.781538						0.816054	0.891386	0.755627	0.874564	0.833333				0.701987		0.775194					0.845238
	9.9	0.98538	0.970779	1	0.978799	0.992	0.986885				0.975352	0.916376		1	0.975779		0.95941	0.999343	0.903361				0.962069	0.87963	0.762963			0.744615	0.889571	0.802326	0.695513			0.749164	0.883895	0.765273	0.811847	0.722222						0.775194					0.84127
	10	1	1	0.974843	0.975265	1	0.960656				0.975352	0.940767		0.971831	0.896194		0.9631	0.999343	0.936975				0.951724	0.839506	0.755556			0.735385	0.868098	0.761628					0.88764	0.736334	0.804878	0.805556						0.767442					0.861111
	10.1	1	0.977273	0.971698	0.964664	0.976	0.963934				0.950704	0.958188		0.93662	0.885813			0.999124	0.957983				0.944828	0.817901					0.822086	0.758721					0.846442		0.766551	0.739583						0.697674					0.793651
	10.3	0.994152	0.980519	0.993711	0.961131	0.997333	0.947541				0.93662	0.930314		0.933099	0.951557		0.97048	0.999015	0.92437				0.927586	0.814815					0.794479	0.703488					0.808989		0.735192	0.71875											0.761905
	10.9			0.990566		0.965333	0.957377				0.93662	0.933798		0.901408	0.941176		0.922509	0.998869	0.894958				0.910345						0.763804						0.808989		0.752613												0.746032
	11.1			0.971698		0.938667	0.931148				0.911972	0.940767		0.954225	0.934256		0.896679	0.998942	0.886555				0.851724						0.711656						0.749064														0.734127
D	Lean Mass(g)							E	Fat Mass(g)						F	Lean Mass	WT 22°	-CACS 22°	+CACS 22°	Pre-CACS 22°	-CACS 30°	Pre-CACS 30°	+CACS 30°		G	Normalized TEE (Kcal)					H	(-)CACS															(+)CACS
	(-)CACS -Early	(+)CACS-Early	(-)CACS -Mid	(+)CACS -Mid	(-)CACS -Late	(+)CACS -Late			(-)CACS -Early	(+)CACS-Early	(-)CACS -Mid	(+)CACS -Mid	(-)CACS -Late	(+)CACS -Late		20.72	10.16									WT	-CACS	+CACS			6:00 AM	0	0	0	0	0	0	0	0	0	0	0	0	0	0	0	0	0	0
	25.7	27.6	26.3	27.9	18.99	23.49			7.4	5.4	5.7	4.5	3.07	5.07		19.94	10.68									10.029	9.92878	8.55511				0.1368	0.4446	0.0342	0.342	0.1368	0.171	0.0342	0.1026	0.2394	0.2394	0.171	0.0684	0.2736	0.1368	0.1368	0.0684	0.2052	0
	28.6	19	27.2	17.1	21.83	14.17			4.2	0.7	4	0.4	4.29	0.19		20.77	9.71									10.6809	7.83446	3.39744				0.1368	0.6498	0.0684	0.342	0.1368	0.342	0.0684	0.1026	0.5472	0.2736	0.3762	0.2736	0.5814	0.1368	0.3762	0.4446	0.2736	0
	24.6	17.8	23	18.1	16.9	13.3			4.6	1.7	4.7	0.8	1.66	0.14		24.07	11.16									9.5706	7.24848	7.77569			9:00 AM	0.2736	1.0602	0.171	0.5472	0.5472	0.684	0.0684	0.1026	0.8208	0.342	0.7524	0.513	0.8892	0.171	0.4446	0.7182	0.4104	0
	23.4	22.7	24.7	22.5	20.18	15.99			2.5	0.7	1.3	1.2	1.48	0.79		19.24	10.06									10.4629	7.20708	2.2944				0.6156	2.3598	0.2052	0.855	0.7182	0.7182	0.1026	0.1026	0.9234	0.4446	0.7866	0.513	1.0944	0.171	0.6498	0.7866	0.4788	0.0342
	24.596	26.23	26.967	28.124	17.92	16.51			4.004	4.27	3.333	3.476	3.82	0.81		22.42	10.5									10.1792	10.7813	2.58904				0.7182	3.8304	0.3078	0.855	1.197	0.7524	0.1026	0.1368	0.9576	0.5472	0.855	0.5472	1.0944	0.3762	0.6498	1.368	1.0944	0.1368
	25.08	23.542	25.23	20.907	20.15	16.44			3.42	6.258	3.77	9.393	3.6	0		21.97	10.6									10.0817	6.76918	1.96612			12:00 PM	0.9918	4.617	0.3078	0.855	1.6758	1.0602	0.1368	0.3078	1.3338	0.9576	0.9234	0.5814	1.0944	0.5472	0.684	2.0862	1.4364	0.1368
	20.88	22.932	22.881	22.1	18.18	15.66			3.12	2.268	3.419	3.9	1.29	0		18.6	11.17									10.2578	10.1563	2.31005				1.6758	4.788	0.4446	0.855	2.052	1.6416	0.342	0.3078	1.7784	1.6416	1.2312	0.6156	1.8468	0.5472	0.7182	2.6334	1.539	0.6156
	19.31	22.468	19.62	23.52	17.74	21.29			2.4	4.932	3.42	4.48	1.22	5.42		20.73	9.89									11.3973	8.20378	4.02792				2.4966	5.13	0.7182	0.9918	2.6676	2.0178	0.4446	0.3762	1.9836	1.71	1.4706	0.6156	2.6676	0.684	0.7866	3.1464	2.1546	0.6498
	21.13	25.839	21.2	26.35	23.3	19.18			5.67	3.861	4.27	4.65	4	3.44		17.05	8.71									9.75736	10.1695	1.69972			3:00 PM	3.8988	5.1642	0.8208	1.1286	3.3516	2.6334	0.5472	0.5472	2.1204	1.9494	1.9836	0.9234	3.2832	0.7182	1.1286	3.249	2.4282	1.0602
	21.62	25.482	21.21	22.407	23.09	15.75			6.07	1.918	4.75	6.693	10.68	0.55		14.42	8.52									9.19928	10.7627	4.38623				5.5062	5.3352	0.9576	1.4364	3.6594	3.078	0.9234	0.8892	2.8044	2.2914	2.394	1.026	3.9672	0.7866	1.7784	4.617	3.3858	1.2312
	21.73	25.82	17.29	21.39	25.41	17.95			7.41	6.17	1.85	1.94	7.48	2.09		15.78	9.51									9.45375	10.4425	6.3132				6.3612	5.6772	1.026	1.6416	4.617	3.8646	1.5048	1.2312	2.907	2.5992	3.078	1.1286	5.5746	1.2654	1.9152	5.0616	4.3776	1.9494
	19.05	23.37	20.57	22.83	21.28	17.3			2.35	5.41	1.28	4.48	4.49	1.35		17.29		9.43								10.2139	9.85588	2.83571			6:00 PM	7.4898	7.0452	1.0944	2.0862	5.5062	4.8906	1.71	1.9494	4.104	3.1464	3.9672	1.539	6.3954	1.7784	3.2832	6.0876	4.7196	2.052
	18.44	22.29	21.93	15.69	22.34	22.02			1.85	6.04	5.32	0.83	6.62	2.82		20.57		7.89								10.2809	8.09252	6.92002				8.1738	8.2422	1.2312	2.8386	6.7716	5.643	2.3256	3.1464	5.0274	3.933	4.1724	1.8126	7.4556	2.8044	3.7962	7.2162	5.13	3.933
		21.96	19.47	13.87	19.57	17.77				5.94	2.98	0.59	3.75	1.9		15.99		6.53								10.0886	10.7584	7.17449				10.089	8.6526	1.71	3.591	7.866	6.6006	3.42	4.446	6.327	4.5144	4.788	2.3598	8.7552	3.7962	5.3352	8.6184	5.643	5.4036
		22.77	18.58	16.59	21.69	16.27				5.33	2.82	0.75	4.08	0.72		16.59				6.59						10.4689	8.86799	7.93465			9:00 PM	10.6704	9.2682	2.223	4.1382	9.1314	6.9426	4.9248	5.4378	7.011	5.7456	5.3352	2.9412	10.3968	5.0958	6.8058	9.1656	6.0534	6.9426
		22.12	22.96	18.05	20.38	15.74				4.97	3.41	1.39	6.28	0.99		19.05				10.58						10.3176	7.71252	3.39744				10.8756	10.2942	2.223	4.4802	10.9782	7.2162	5.8482	6.6348	8.0028	7.6266	5.6088	3.2832	11.286	7.1478	8.8236	10.1574	6.7032	7.5924
			19.54	18.03	17.07						1.6	0.99	1.55			15.69				6						11.1804	6.29827	7.77569				11.8332	10.3284	2.2914	5.13	11.6964	8.3448	6.498	7.866	8.3106	9.234	6.2244	3.42	12.5514	9.234	10.2942	10.8072	6.9084	8.3448
			23.19	17.47							6.38	1.67				21.21				10.32						10.6569	7.06387	2.2944			12:00 AM	12.2778	10.3284	2.7018	5.4036	8.721	8.721	7.6608	8.8578	8.6868	10.9098	6.669	3.4884	13.8168	10.2258	12.6882	8.0028	6.9084	9.6786
			18.35	21.76							2.76	4.15				22.29				8.55						9.14449	8.75949	2.58904				12.9276	10.944	2.8044	5.4036	12.7566	8.721	8.4816	9.8154	9.5418	11.9016	6.7374	3.933	14.706	11.6964	14.1588	10.4652	7.3188	10.8414
			22.83	22.04							4.99	4.49				21.96				10.46						10.8945	6.54964					13.3722	11.3886	3.1806	5.4378	13.3038	8.721	9.3366	10.1916	9.6786	12.3462	7.4898	4.0356	15.2532	12.8592	15.2532	10.7388	7.7634	11.8674
			18.68	23.23							2.18	4.14				22.77				11.19						10.8604	6.03674				3:00 AM	13.9878	11.6964	3.249	5.4378	13.4406	8.7552	9.4392	10.3968	10.6362	13.3038	7.5582	4.1724	15.732	14.2614	16.2792	11.1492	7.7976	12.483
			17.7	22.5							1.55	4.12				22.12				10.76						13.2009	7.48168					14.1588	11.6964	3.7278	5.5404	13.4406	8.7552	9.747	10.7046	10.7388	13.7826	7.5582	4.2066	16.245	15.5952	17.3394	11.1492	7.7976	13.4748
			19.39	22.24							2.35	4.09				21.39				10.05						10.3431	6.38603				5:00 AM	15.0138	11.799	3.9672	6.0534	13.851	8.7552	10.1232	10.7388	10.7388	14.535	7.866	4.3092	16.3476	15.5952	17.9208	11.2518	7.9686	14.1246
			24.24	24.65							6.24	9.76				22.83		8.53								10.0967	8.07723
			23.06	19.66							2.7	1.76				21.73				11.01						10.1139	8.04756				I	(-)CACS															(+)CACS
			22.25	18.24							5.22	1.06				21.2		9.03								10.7142	7.95147				6:00 AM	0	0	0	0	0	0	0	0	0	0	0	0	0	0	0	0	0	0
			23.81	17.38							3.76	1.21				18.44			10.58							9.04648	9.02275					5.93	4.79	1.16	3.19	4.76	0.76	3.26	5.8	15.96	5.95	3.39	0.37	3.55	1.13	2.75	0.81	0.29	0.31
			24.3	21.31							10.65	1.05				13.87			4.65							8.98577	13.965					7.46	6.28	1.77	3.22	6.94	1.7	6.45	6.14	25.13	10.17	6.14	1.37	9.05	1.48	4.64	1.15	0.29	1.07
			25.82	22.45							6.49	6.51				19.62			10							10.0224	7.7214				9:00 AM	10.91	10.38	3.08	8.75	16.28	2.06	8.43	7.67	31.67	14.07	12.57	2.01	10.72	2.17	5.69	2.23	0.43	2.05
			21.82	22.04							4.17	6.87				18.03			4.25							8.4629	8.84054					24.11	14.43	3.22	12.82	19.39	2.3	9.82	13.77	35.54	17.76	14.35	2.03	12.71	2.77	6.76	2.56	1.1	3.01
			22.83	21.08							5.38	6.11				17.47			4.45							9.34007	9.17543					25.75	15.28	3.24	13.52	25.02	4.53	10.68	16.49	38.26	22.29	16.77	2.09	12.94	6.97	6.76	3.77	1.3	3.36
			19.1	20.22							4.47	2.45				22.83						8.15				9.68107	9.09061				12:00 PM	54.53	18.41	5.13	13.56	30.55	5.59	11.46	20.52	45.35	27.28	18.85	2.12	13.22	8.62	6.93	4.03	1.42	3.68
			20.92	23.05							2.55	2.79				21.08						6.44				10.4861	8.9984					75.33	20	5.76	13.89	35.73	5.81	13.01	20.59	50.1	30.82	22.83	2.23	15.12	8.67	7.18	4.82	2.58	4.57
			20.4	22.14							5.8	6.08				20.15							4.28			9.83093	12.7126					90.92	29.11	6.23	14.33	39.04	7.17	13.7	24.03	55.97	31.53	23.71	2.26	16.66	10.55	7.58	5.38	2.81	5.4
			18.93	24.61							2.86	2.8				19.18							4.46			9.90993	8.67208				3:00 PM	114.59	31.68	6.85	14.82	41.66	8.11	14.37	25.87	60.35	34.34	25.65	2.37	17.1	11.49	8.5	5.62	3.29	6.13
				24.8								1.95				17.95							5.97			10.1327	9.4328					121.9	33.76	7.11	16.91	43.78	8.64	15.13	28.76	63.05	35.86	27.84	2.41	17.74	13.62	9.31	6.42	3.56	7.44
				18.28								2				15.75							3.27			9.96625						125.33	35.42	7.97	17.99	47.9	9.3	16.27	31.69	64.05	37.8	30.11	2.46	19.5	15.14	9.6	7.04	3.94	8.67
				17.96								3.17				18.68					6.8										6:00 PM	151.39	36.86	10.58	21.06	52.34	10.01	17.16	35.16	67.69	39.64	32.42	2.56	20.53	17.19	11.14	7.88	4.03	9.85
				19.16								1.31				17.7					8.33											185.67	42.38	12.37	23.15	65.99	11.45	18.47	39.93	81.73	42.85	34.75	3.51	21.66	23.6	12.48	8.92	16.45	11.7
				19.62								1.68				18.35					6.23											236.35	49.31	16.4	26.12	93.13	13.57	23.71	50.8	116.55	45.64	38.68	6.26	27.67	33.55	17.43	10.02	39.65	13.5
				23.31								3.31				22.45					6.41										9:00 PM	245.1	56.13	19.15	27.32	114.7	15.43	31.41	61.27	137.59	53.86	42.68	8.31	39.89	41.41	23.71	10.45	57.12	17.18
				22.83								4.28				23.19					7.98											254.23	57.89	19.96	28.27	138.94	20.47	39.87	73.7	162.75	64.46	46.45	11.19	57.52	53.45	31.42	10.6	66.09	22.81
				19.44								2				22.04					6.69											276.04	58.32	21.9	29.71	146.98	25.54	47.74	82.67	179.59	72.15	52.95	13.96	69.27	63.96	33.82	10.93	73.37	26.1
				20.67								4.74				22.07	10.64														12:00 AM	281.33	58.48	24.72	30.65	71.04	26.13	53.46	93.41	188.73	84.1	55.06	14.63	73.95	68.61	39.55	11.54	77.38	27.9
				23.48								6.88				20.9	10.25															288.29	58.98	24.98	31.34	166.31	27.81	58.75	103.4	192.86	87.32	55.08	15.96	79.46	79.4	47.08	12.27	84.57	29.02
				19.58								3.65				20.78	10.61															290.58	59.73	25.38	31.79	176.52	31.22	62.92	109.19	203.67	98.19	69.91	16.61	82.46	84.32	53.88	13.56	88.78	30.24
				17.63								2.52				20.61	10.43														3:00 AM	295.85	60.8	26.16	31.84	186.02	32.29	67.33	116.73	218.15	111.08	74.66	17.83	85.92	93.76	59.92	14.37	95.5	30.35
				19.16								4.6				17.28	10.73															296.47	61.05	26.42	36.27	191.2	32.33	69.19	123.37	222.57	121.86	75.71	18.06	90.1	97.62	65.18	15.53	101.94	30.36
																17.36	10.22														5:00 AM	300.44	61.44	26.68	42.98	197.61	33.33	70.99	124.74	225.39	141.8	81.84	18.48	93.43	99.35	67.31	15.63	108.03	30.52
																16.96	8.64
																20.61
																22.07
																20.9
																20.78
																20.61
																17.28
																17.36
																16.96
																17.96			6.33
																22.83			9.08
																21.04			5.3
																17.24				7.57
																20.67				8.12
																18.28		7.62
																19.16		8.84
																19.62		13.86
																23.31		8.24
																22.25		9.18
																19.44		9.04
																17.22		8.58
																20.31		9.01
																17.09		12.18
																21.59		8.9
																22.71		9.85
																19.09	10.75
																17.99	10.53
																19.94	13.2
																18.27	10.06
																16.71	9.55
																16.49	9.53
																18.5	10.47
																18.25	8.76
																17.84	8.63
																17.86	9.67
																24.07	9.16
																23.14	9.88
																24.14	10.39
																21.98	10.83
																24.2	10.55
																23.2	10.46
																22.71	10.6
																21.92	10.3
																20.64
																21.86
																19.44
																20.25
																19.14
																20.07
																20.75
																15.48
																17.74
																18.17
																14.15
																16.74
																17.03
																17.05			8.71
																14.42			8.52
																15.78			9.51
																13.87			4.65
																19.62			10
																18.03			4.25
																17.47			4.45
[truncated: 26 more columns]

## Sheet: Figure2
FIGURE 2
	A	(-)CACS										(+) CACS
	Soleus	130.741	159.311	154.858	126.426	87.1599	168.641	145.809	94.9079	153.207	153.55	131.057	152.573	183.104	184.804	83.0076	105.596	147.533	164.318	144.458	148.196	119.863	132.463	63.6739	106.605	166.092
	EDL	815.744	842.215	840.125	869.384	665.273	942.529	666.667	613.723	658.307	498.084	417.973	204.11	185.998	549.634	656.217	410.31	424.939	787.182	717.52	804.598	168.582	859.631	661.79	672.24
B
			Ldha pT10			Ldha pT10			Pdhe1α pS293			Pdhe1α pS293
			Ldha Total			Ldha Total			Pdhe1α Total			Pdhe1α Total
										Tubulin
	C	(-) CACS				(+) CACS
	Ldha pY10	1.06177	0.469364	1.76716	0.701705	1.82568	4.05443	7.04889	2.71301
	Pdhe1α pS293	0.57909	0.890533	0.67132	1.15906	2.03156	3.29641	7.49562	2.59019
	D	(-) CACS				(+) CACS
	Ldha pY10	0.268234	0.369542	1.59317	1.76905	3.18929	19.3576	0.958218	0.694784
	Pdhe1α pS293	1.6671	0.248946	0.932202	1.15176	0.215524	3.05382	0.815453	1.77819
E
					Oxphos
									Vdac
													Tubulin
									Vdac
					CI
	F	(-)CACS				(+)CACS					G	(-)CACS				(+)CACS
	CV	1.28799	0.918396	1.4549	0.338723	0.245044	0.523568	0.548799	0.255496		CV	1.1245	1.15281	0.850486	0.872201	1.05665	1.40095	1.06322	0.979843
	CIII	0.993968	1.106	0.935317	0.964712	0.467898	0.574492	0.558456	0.637059		CIII	1.01775	1.04458	0.94983	0.987838	0.880331	0.913961	0.771041	0.833878
	CIV	0.818182	1.0848	0.998549	1.09847	0.874613	1.17664	1.04535	0.993041		CIV	0.964968	1.04102	0.989281	1.00473	0.85244	0.991287	0.856936	0.794561
	CII	0.895377	1.14483	0.813714	1.14608	0.489758	0.660873	0.592821	0.622958		CII	0.812156	1.17362	1.05333	0.960891	0.427608	1.27145	1.01355	0.986485
	CI	0.760771	1.09597	1.26939	0.873864	0.414373	0.620565	0.562133	0.50208		CI	0.957	1.26686	1.01123	0.764904	0.514892	1.29097	0.60906	0.519116
	VDAC	0.790711	1.01409	1.10687	1.08833	0.519881	0.586589	0.621953	0.503891		VDAC	0.851623	1.16192	1.10263	0.883823	0.635556	0.889103	0.679168	0.736677
H	Soleus		EDL			I	Weight Loss	Total Time	Total Distance	Work		J	Lactate mmol/L			K	Citrate(Abundance)			L	Fumarate(Abundance)			M	Malate(Abundance)
	(-)CACS	(+)CACS	(-)CACS	(+)CACS			-0.6	43.5	1083	358.733			(-)CACS	(+)CACS			(-)CACS	(+)CACS			(-)CACS	(+)CACS			(-)CACS	(+)CACS
	0.952	0.979	1.093	0.656			-0.9	35.5	660	201.802			6.7	6.8			55788510	49805540			4848865	3305421			80473970	57271300
	0.904	0.961	1.154	0.686			-1.9	45.5	1170.25	342.907			4.6	6.5			48804210	41959080			4570374	4394244			77683980	73315130
	0.802	1.162	1.277	0.273			-3.9	45.5	1170.25	305.061			7.6	6.1			57882130	45431170			4682901	4207602			80662020	71680600
	0.895	0.974	0.561	0.227			-4.6	34	610.5	162.735			6.6	7.01			47619060	43249090			4643591	4312027			78235540	76175440
	0.96	0.575	1.314	0.889			-6.1	31.5	531.75	183.954			4.8	4.4			54869850	46011160			4518237	3559729			75043100	63112840
	0.993	0.578	1.434	0.844			-6.6	37	712	196.071			4.7	4.6
	1.455	0.871	0.794	0.392			-6.9	49.5	1215.75	339.559			4.3	4.2
	1.167	0.937	0.666	0.393			-10.4	36	676.5	159.113			4.8	5.8
		0.97		0.793			-14.8	38	747.5	180.94			5.6	10.4
		1.033		0.783			-18.5	45.5	1170.25	305.061			5.7	5.6
		0.804		0.636			-22.6	27.5	416	83.5744				4.1
		0.797		0.654			-23.2	22.5	291	60.173				4.1
							-25.1	22.5	363.75	95.8918				3.8
							-25.9	25	430	107.457				6.5
							-26.5	32	643.5	161.441
							-28.3	28	430	76.2734
							-28.8	22	279.5	64.9167
							-29.7	30	486	116.212
							-30.2	25.5	363.75	66.6608
							-30.4	33.6	697.8	154.549
							-31	21	256.5	52.285
							-24.4	34	712	147.925

## Sheet: Figure3
FIGURE 3
	A	Fed		CR										B	Fed								CR
	Day 1	98	100	100	100	100	98	100	100	99	100			Body Mass (g)	31.7	29	32.1	26.8	29.6	28.3	29.9	29.2	22.3	22.2	24.7	20.6	22	21.1	22.9	24
	Day 5	100	96	100	100	97	100	98	100	100	99			Fat (g)	6.38	4.34	6.78	3.76	4.36	3.85	6.08	6.35	0.27	1.46	1.65	0.23	0.25	0.25	1.47	2.37
	Day 6	100	96	98	97	93	100	90	99		97			Lean (g)	24.07	23.14	24.14	21.98	24.2	23.2	22.71	21.92	20.64	18.22	21.86	19.44	20.25	19.14	20.07	20.75
	Day 7	99	97	96	96	92	96	92	92	95	94
	Day 8	98	95	92	92	89	94	90	90	93	93
	Day 9	98	95	88	87	86	89	87	88	89	90						C	Total Daily EE(kcal)				E	Distance(m)			F	Work(J)
	Day 10	97	95	85	85	83	86	82	86	85	87							Fed	CR				Fed	CR			Fed	CR
	Day 11	98	95	82	83	82	83	80	81	84	86							9.45	8.62				643.5	916			203.693	200.183
	Day 12	98	94	81	82	81	83	79	79	82	84							9.16	1.26				577.5	1096.5			143.751	234.256
	Day 13	97	94	80	79	79	80	78	80	81	84							9.88	7.93				747.5	747.5			258.59	168.487
	Day 14	95	94	78	79	79	80	76	75	79	82							10.39	7.01				897	998.25			279.541	230.875
	Day 15	95	95	76	76	76	82	76	71	79	81							10.83	3.84				792.5				214.355
	Day 16	96	95	73	69	74	76	71	66	77	79							10.55	4.7
	Day 17	97	95	72	67	74	79	70	67	78	79							10.46	9.18
	Day 18	98	94	72	68	73	76	69	69	75	77							10.6	7.77
		Cumulative Activity
		Fed								CR
	6:00 AM	0	0	0	0	0	0	0	0	0	0	0	0	0	0	0
		1.337	5.382	12.6217	33.9892	0.0587	0.0053	13.7317	0	17.9319	0.7541	129.864	35.0385	2.3689	0.0978	0.0206
		19.6041	14.1129	20.0166	56.911	27.2478	4.3319	13.7795	8.3403	29.1766	15.2028	247.981	90.5528	3.1936	19.2248	20.8308
	9:00 AM	19.6041	14.146	26.5763	60.6974	32.9147	23.8106	20.4296	8.3403	50.3706	15.2232	331.098	123.952	10.8763	20.0398	20.8408
		27.7358	23.4154	28.2369	74.6534	32.9347	23.8243	20.4296	14.7294	63.366	27.0638	385.056	155.458	14.341	23.7481	30.9922
		27.7358	23.4174	30.6137	80.0753	43.0221	27.318	24.3011	14.7294	66.1243	27.1245	420.034	202.122	18.329	39.922	31.0404
	12:00 PM	28.7531	32.2723	36.4816	87.4917	43.0324	40.4497	24.3214	21.752	100.215	42.9574	470.749	256.254	42.1539	99.6401	40.9976
		34.7328	32.2823	36.4881	87.4917	54.7256	40.4497	25.955	24.0347	104.364	42.9774	492.921	276.575	66.1171	107.187	42.0058
		34.7328	32.2923	47.224	89.4674	54.8727	40.4497	33.1679	24.0347	126.217	76.6998	513.636	302.255	68.7371	168.85	53.3944
	3:00 PM	34.7455	32.3029	47.224	89.4674	54.883	45.43	33.2958	24.9627	175.466	88.8884	539.625	305.288	101.029	187.349	64.6166
		35.7123	32.3029	47.234	89.4674	56.8239	45.5043	33.6629	24.9627	229.159	143.587	553.414	305.288	115.791	268.99	76.5943
		36.1592	32.9231	47.3052	89.4674	57.5302	45.5372	34.0487	26.6016	266.688	208.034	568.563	305.354	125.534	362.805	116.261
	6:00 PM	36.1828	32.9231	47.3152	95.1541	58.4841	45.6052	39.046	26.7331	273.409	218.705	571.735	306.032	128.439	371.798	121.278
		36.2287	44.0933	53.9858	108.901	68.3175	54.151	40.5578	41.7197	290.248	225.953	572.714	306.636	136.066	408.966	128.863
		45.6684	44.1463	62.1622	109.304	70.7206	54.1897	41.731	42.9295	297.822	238.51	574.011	312.464	141.736	409.907	133.848
	9:00 PM	45.9396	58.8653	63.1995	110.699	75.1721	56.3417	47.238	46.2563	298.466	239.077	582.552	318.229	149.652	423.384	136.042
		47.8074	68.2738	72.264	112.553	94.1715	68.4706	56.3959	53.406	305.911	248.107	582.713	327.447	149.652	433.43	140.192
		55.8146	78.7985	92.751	125.281	107.51	87.4096	64.4867	65.2019	320.633	270.655	592.813	327.447	150.595	443.8	147.532
	12:00 AM	57.7816	107.41	95.4687	158.085	132.793	106.827	79.4275	74.4941	335.303	281.593	636.876	332.339	150.595	517.39	154.099
		74.6432	134.077	114.164	167.811	151.317	122.971	87.0847	83.4397	342.154	293.075	639.236	340.343	150.595	593.533	161.893
		74.7163	168.864	114.37	185.728	168.511	127.278	100.887	94.4511	349.004	304.557	641.596	348.348	150.595	669.676	169.688
	3:00 AM	91.0118	169.037	121.88	189.879	168.812	127.669	105.677	97.2591	363.142	309.397	708.59	348.348	153.602	703.98	173.137
		94.5397	178.544	129.649	200.052	191.891	144.795	119.44	99.1252	365.398	310.837	748.204	348.348	153.602	709.546	178.341
	5:00 AM	106.772	199.323	145.022	215.173	196.645	144.814	121.268	120.056	384.326	310.884	748.204	356.755	153.602	745.771	181.655
	G	Fed				Caloric Restriction
	Soleus	153.953	146.987	140.021	59.213	254.963	185.301	207.593	158.83	24.382		204.11	267.503	192.268
	EDL	192.268	225.705	165.796	107.976	263.323	201.324	193.661	206.897	123.302	359.457	289.098	239.638	214.559
	H	Fed								Caloric Restriction
	Soleus	8.29412	8.51961	9.2549	8.54902	8.61765	7.30392	9.2549	8.54902	8.73529	9.57843	9.18628	8.17647	8.15686	9.39216	10.0098	9.72549	8.2451	9.08823	8.53922	8.12745	9.81372	10.1667	9.10784	9.05882	7.41176	8.41177	7.91176	7.70588	8.29412	8.10784
	EDL	6.55882	5.14706	7.73529	6.38235	8.39216	7.2451	6.91176	8.69608	8.65686	8.94118	8.26471	8.80392	7.26471	8.05882	7.30392	7.86275	8.30392	8.70588	8.09804	7.9902	9.2451	9.45098	8.91177	8.59804	6.64706	7.10784	8.43137	8.10784	7.88235	7.56863

## Sheet: Figure4
FIGURE 4
C	Differentially expressed genes (KL, +CACS vs -CACS), pval< 0.01 & log2FoldChange >1.2								TCGA Unfavorable prognosis		D	IL-1⍺(pg/ml)				E	Activin A(pg/ml)					F	GDF15(pg/ml)
	symbol	baseMean	log2FoldChange	lfcSE	stat	pvalue	padj		Fam83a			WT	(-)CACS	(+)CACS			WT	(-)CACS	(+)CACS	CR			WT	(-)CACS	(+)CACS	CR
	1500009C09Rik	8.31292	6.25405	1.09877	5.40062	6.64102e-08	4.64199e-06		Galnt2			6.97	6.97	28.98			300.62	412.48	1713.28	251.38			38.6	57	86.7	45.9
	1600014C23Rik	7.63449	2.87705	0.682067	3.74897	0.000177559	0.0028074		Loxl2			20.66	28.98	16			245.23	935.523	546.643	268.31			61.9	45.6	105.8	8.9
	1700006J14Rik	9.56295	5.16074	0.967801	5.0018	5.67976e-07	2.70376e-05		Fstl3			52.22	16	239.93			228.31	412.48	523.31	257.54			38.9	57.3	50.8	21.6
	1700016C15Rik	24.4381	2.4075	0.501656	4.16121	3.1656e-05	0.000686854		Bcar3			196.55	239.93	52.22			240.62	455.256	1649.12	268.31			35.2	37.6	48.6	26.3
	1700023H06Rik	11.4721	1.66993	0.412763	3.27047	0.00107368	0.0116138		Cmip			127.69	52.22	89.96			464.978	443.59	770.249	242.15			22.3	52.2	79.3	17.4
	1700045H11Rik	2.8852	2.22263	0.662355	2.87252	0.0040721	0.0334367		Ier5l			14.92	89.96	52.22			416.368	1015.24	1304.96	242.15			39.8	88.5	148	22.8
	1700061H18Rik	8.75091	1.28224	0.365809	2.63046	0.00852706	0.0604253		Myo1e			68.41	52.22	87.27			250.193	515.533	466.067	160.62			47.8	42	330.1	39.4
	1700066B19Rik	170.541	1.57733	0.289315	4.34588	1.3872e-05	0.000348583		Sp6			122.32	87.27	30.57			218.259	426.09	954.967	471.38				95.9	256.5	24.4
	1700066J03Rik	2.54861	3.52497	0.916135	3.49836	0.000468121	0.00608958		Col22a1				23.22	207.8					813.026	217.54				56.6	85.9	16
	1700071M16Rik	65.5695	1.74621	0.278562	5.11989	3.05711e-07	1.60775e-05		Ldha				78.44	108.64					1606.34	228.31				72.3	146.9	24.9
	1700125H20Rik	16.4102	2.75601	0.629736	3.8683	0.000109599	0.00189715		L1cam				10.83	95.06					624.419					36.1
	2010003K11Rik	33.4577	2.3455	0.462237	4.38195	1.17624e-05	0.000306016		Plcd3				11.82	6.97					274.463
	2010016I18Rik	962.025	1.2745	0.179391	5.32078	1.03321e-07	6.5768e-06		Itgb1				5.08	2.26					630.252
	2200002D01Rik	1218.04	1.60261	0.267731	4.79066	1.66237e-06	6.4759e-05		Lamc2				12.84						688.584
	2200002J24Rik	51.8035	3.08883	0.491305	5.63566	1.74385e-08	1.66746e-06		Serpine1				14.92						348.55
	2210407C18Rik	116.12	4.4131	0.908253	4.50656	6.58856e-06	0.000191233		Stk24				10.83						896.635
	2300002M23Rik	29.9888	5.76969	1.03656	5.25747	1.46049e-07	8.67184e-06		Gprin1				19.44						908.302
	2310043L19Rik	6.45306	2.20462	0.561214	3.35812	0.000784749	0.00906091		Rcn1				52.22
	2610012C04Rik	15.7729	3.9619	0.849402	4.28761	1.80607e-05	0.000430803		Plin3
	2610034O05Rik	30.3057	4.02925	0.664405	5.58281	2.36663e-08	2.13364e-06		Dkk1
	2610035D17Rik	155.599	1.9988	0.304001	5.52236	3.34477e-08	2.77742e-06		Dusp5
	2610037D02Rik	184.766	1.67615	0.262236	5.17149	2.32237e-07	1.28242e-05		Ptx3
	2810459M11Rik	352.286	1.27205	0.347855	2.73692	0.00620165	0.0467994		Ldlrad3
	2900052N01Rik	6.16068	2.37142	0.516121	3.9747	7.04692e-05	0.00133837		C1qtnf6
	3110053B16Rik	24.3596	3.31779	0.746374	4.01647	5.90764e-05	0.00115476		Tldc1
	3300002I08Rik	32.4622	1.25885	0.198868	4.72098	2.34708e-06	8.45715e-05		Areg
	4732490B19Rik	23.2748	2.92959	0.711173	3.66942	0.0002431	0.00362566		Specc1
	4921528I07Rik	30.1364	3.79108	0.58527	5.93073	3.01587e-09	4.08678e-07		Ero1l
	4930430E12Rik	57.5307	1.71839	0.406064	3.44377	0.000573662	0.00711857		Ext1
	4930461G14Rik	48.7731	3.87935	0.715108	4.97736	6.44581e-07	2.97902e-05		Mdfi
	4930533B01Rik	1.29159	2.86545	0.983789	2.5874	0.00967046	0.0666878		Cdcp1
	4930544M13Rik	3.4313	4.63342	0.94121	4.58284	4.58696e-06	0.000143508		Ereg
	4930565N06Rik	66.4194	3.95903	0.460438	7.90342	2.71343e-15	1.19868e-11		Tlnrd1
	4932411K12Rik	10.0977	2.63287	0.519666	4.4507	8.55917e-06	0.000237805		Snai1
	4933403L11Rik	2.73955	2.79254	0.821839	3.00854	0.00262502	0.023724		Slc16a3
	4933421A08Rik	33.4095	1.49248	0.401655	2.91913	0.00351005	0.029762		Flnc
	4933431E20Rik	156.46	1.29872	0.24179	4.04779	5.17037e-05	0.00104582		Fadd
	5031415H12Rik	20.3952	1.86646	0.265291	5.82928	5.56671e-09	6.75591e-07		Plk1
	5330416C01Rik	3.34548	3.61109	0.814492	4.04066	5.33003e-05	0.00106844		Plaur
	5730419F03Rik	7.82573	1.84969	0.575919	2.65608	0.00790545	0.0568781		Piezo1
	6030443J06Rik	39.787	1.41978	0.307004	3.58228	0.000340607	0.00473762		Klf10
	6430590A07Rik	31.3821	1.44742	0.338335	3.33225	0.000861458	0.0097679		Arl14
	6430710C18Rik	3.71028	1.99202	0.621613	2.68981	0.00714921	0.0524276		S100a10
	9130008F23Rik	345.826	2.46748	0.376385	5.70554	1.15974e-08	1.20832e-06		Ahnak2
	9230109A22Rik	4.99075	1.65778	0.442356	3.02422	0.00249275	0.0227802		Vdac1
	9330154J02Rik	8.59721	1.84395	0.549457	2.77356	0.00554465	0.0427619		Pkp3
	9430034N14Rik	30.3731	1.60139	0.321924	3.98041	6.87954e-05	0.00131332		Tk1
	9530034E10Rik	29.5604	2.17672	0.501832	3.69988	0.000215699	0.00329942		S100a16
	9930038B18Rik	42.4309	2.53589	0.347648	6.37394	1.84229e-10	4.87476e-08		Rflna
	A2m	102.54	3.2323	0.44884	6.4885	8.66952e-11	2.55323e-08		Ap1s3
	A430027C01Rik	7.63079	1.4707	0.384683	2.9913	0.00277794	0.0248116		Ppp1r13l
	A430110C17Rik	2.88901	1.79218	0.565369	2.60392	0.00921643	0.0642185		Asap1
	A530053M12Rik	8.21014	2.36881	0.434116	4.71949	2.36441e-06	8.50573e-05		Chrna5
	A630095N17Rik	13.0604	1.55292	0.359507	3.42947	0.000604768	0.00740883		Pdgfb
	A730020M07Rik	14.8049	1.78014	0.476103	3.06686	0.00216317	0.0202974		Adgrb2
	A730046J19Rik	65.4058	2.12289	0.645753	2.79193	0.00523953	0.0408365		B3gnt3
	A930004J17Rik	482.208	1.37358	0.202144	5.21201	1.86804e-07	1.07732e-05		Nudcd1
	A930006L05Rik	5.70048	1.61543	0.432822	2.99298	0.00276271	0.0246955		Pmepa1
	A930019D19Rik	12.6442	1.48628	0.288974	4.03592	5.43895e-05	0.00108426		Ripor1
	AA467197	292.079	2.55394	0.510319	4.37755	1.20023e-05	0.000311159		Ctsl
	Aadac	52.1163	4.49884	0.877168	4.76402	1.89777e-06	7.20238e-05		Noct
	Abo	11.5652	4.2635	0.882251	4.46981	7.82884e-06	0.00022113		Nbn
	Acan	94.3851	3.27101	1.0793	2.73419	0.00625332	0.0470607		Mt2
	Acnat1	160.959	2.43399	0.349782	6.04373	1.50591e-09	2.39299e-07		Marveld1
	Acnat2	24.8901	3.88337	0.596966	5.96913	2.38515e-09	3.42099e-07		Gpr37
	Acp7	21.1566	3.61499	0.660423	4.98921	6.06264e-07	2.84918e-05		Ripk2
	Acsbg1	1783.25	3.25123	0.608792	4.81482	1.47331e-06	5.90609e-05		Akap12
	Acsm3	107.594	1.94188	0.440338	3.68326	0.000230268	0.00345998		Pcdh7
	Acta1	27.4446	2.03597	0.641313	2.67571	0.00745714	0.0542355		Depdc1b
	Acvr1c	12.9721	1.87848	0.467252	3.33542	0.000851695	0.00966805		Anln
	Adam2	2.18498	3.43076	1.08531	2.86625	0.00415366	0.0339297		Panx1
	Adam28	2320.72	1.99877	0.328445	5.11127	3.19997e-07	1.6749e-05		Cav1
	Adamdec1	732.794	1.86572	0.250635	6.16721	6.9506e-10	1.35863e-07		Aldoa
	Adamts12	257.041	2.07849	0.285738	6.15421	7.54537e-10	1.42446e-07		Actn1
	Adamts16	6.74999	5.65356	1.22625	4.3495	1.36448e-05	0.000344797		Sprr1b
	Adamts4	276.958	1.75575	0.40639	3.53293	0.000410982	0.00548506		Lypd3
	Adcyap1	2.99803	2.54504	0.820648	2.71132	0.00670167	0.0498137		Vegfc
	Add2	42.6232	3.20786	0.465918	6.1982	5.71126e-10	1.16806e-07		Wdr76
	Adgrf1	1.4934	3.08242	0.948336	2.91291	0.00358078	0.0302109		Adam10
	Adgrg7	48.5252	4.31172	0.732139	5.45214	4.97681e-08	3.73904e-06		Alg3
	Adm2	38.7603	1.9111	0.507564	3.13479	0.00171978	0.0169658		Arl2bp
	Adnp	22.5967	1.37371	0.297482	3.54209	0.00039697	0.0053465		Ly6k
	Afp	229.029	1.53186	0.338598	3.57904	0.000344855	0.00478765		Chmp4c
	Agr2	3186.7	2.90196	0.798324	3.23423	0.00121973	0.0129053		Emc6
	Ahcyl2	13514.9	1.42778	0.283739	3.90422	9.45279e-05	0.00169063		Spc25
	Aire	20.2288	2.54995	0.562143	3.96687	7.28215e-05	0.00137712		Lamb3
	Akr1b8	4264.51	1.28491	0.294486	3.27659	0.00105068	0.0114154		Cdca3
	Aldh1a3	3773.8	4.71541	0.606978	7.24147	4.43852e-13	3.16515e-10		Flrt3
	Alox15	176.726	2.24025	0.710574	2.70238	0.0068844	0.0508911		Igfbp1
	Alpi	1027.57	4.64201	1.26229	3.42393	0.000617224	0.00753218		Tfap2a
	Ambp	28.9659	3.19387	0.492248	5.83825	5.27505e-09	6.47307e-07		Slc2a1
	Amer2	18.044	2.29747	0.49908	3.96223	7.42535e-05	0.00139703		Hmmr
	Ank1	202.105	1.64621	0.346784	3.82432	0.000131134	0.00219431		Pygb
	Ankrd22	108.239	1.90636	0.449949	3.52564	0.000422466	0.00562135		Ect2
	Anks4b	68.5256	3.29676	0.757838	3.92796	8.56686e-05	0.00156347		Neil3
	Ankub1	24.1234	1.24055	0.355332	2.59066	0.00957913	0.066182		Ier5
	Ano7	63.7338	1.80463	0.375323	3.95559	7.63447e-05	0.00142665		Bcar1
	Antxrl	11.3232	2.05886	0.583289	2.98112	0.00287193	0.0254862		Sema4b
	Anxa10	4415.05	3.44389	0.91879	3.4	0.000673854	0.0080411		B4galt1
	Anxa13	21.863	1.77925	0.319925	4.56122	5.0857e-06	0.000154808		Acot7
	Anxa8	2264.67	1.72985	0.408721	3.44943	0.000561779	0.0070105		Smox
	Ap3b2	14.329	2.55875	0.772617	2.89762	0.00376003	0.031447		Faf2
	Apob	143.143	3.0326	0.606701	4.47106	7.78326e-06	0.000220124		Plod2
	Apobec1	1602.84	1.33302	0.199059	5.08906	3.59849e-07	1.81884e-05		Fkbp4
	Apoc4	9.13388	3.15372	0.583027	4.86036	1.17175e-06	4.91112e-05		Cep55
	Apol7a	76.4956	1.61483	0.301893	4.28904	1.79444e-05	0.000428493		Fam83b
	Aqp3	267.512	3.03798	0.50322	5.40118	6.62046e-08	4.64199e-06		Zfp185
	Aqp4	1101.52	1.53005	0.417632	2.89741	0.00376262	0.0314567		Stc1
	Arfgef3	721.121	2.16642	0.333372	5.53862	3.04864e-08	2.58049e-06		Il1a
	Arg1	1351.72	2.2019	0.422247	4.45687	8.3166e-06	0.000231941		Serpinb5
	Arhgap5	3158.39	1.24573	0.178794	5.17761	2.24743e-07	1.25041e-05		Psmd2
	Arl14	348.579	4.38887	0.729215	5.5798	2.408e-08	2.14467e-06		Map4k4
	Arntl2	437.021	2.18125	0.392191	4.74577	2.07716e-06	7.68516e-05		Furin
	Asz1	64.3882	7.11697	1.17805	5.76966	7.94303e-09	8.99722e-07		Plek2
	Atad2b	695.769	1.23084	0.162029	5.62148	1.89326e-08	1.77196e-06		Ggh
	Atg9b	2370.37	3.54915	0.50698	6.36938	1.898e-10	4.87476e-08		Camk2n1
	Atp10b	258.466	2.61256	0.680862	3.36715	0.000759497	0.00883866		Pxn
	Atp4a	37.7503	2.28372	0.419066	4.68594	2.78675e-06	9.80154e-05		Rab35
	Atp8a2	89.3485	1.83814	0.394679	3.84651	0.000119812	0.00204041		Tax1bp3
	Avil	275.615	1.90038	0.377199	4.18977	2.79237e-05	0.000619877		Prr11
	B3galt2	50.8474	2.80161	0.577333	4.2984	1.72035e-05	0.00041529		Ankef1
	B3galt5	30.0269	2.52623	0.298049	7.40225	1.33895e-13	1.40832e-10		Agfg1
	B3gnt3	714.047	1.67029	0.35885	3.76283	0.000168002	0.00268123		Eif4a3
	B4galnt3	208.999	2.80282	0.673053	3.68889	0.000225237	0.0034099		Mrps24
	B4galt6	2006.63	2.44377	0.348372	6.09626	1.08578e-09	1.88841e-07		Shc1
	Baiap2l2	302.654	1.26199	0.295221	3.19081	0.00141876	0.0145756		Fosl1
	Basp1	1744.65	1.97955	0.328818	5.047	4.48793e-07	2.22263e-05		Upp1
	BC016579	132.878	2.04256	0.380061	4.53233	5.83353e-06	0.000172954		Tm9sf1
	BC030500	16.1332	1.80653	0.560085	2.65412	0.00795153	0.0570795		Sox9
	Bcas1os1	2.01139	2.21896	0.707227	2.68509	0.00725111	0.0529856		Calm2
	Bcat1	53.6523	2.18935	0.451654	4.13889	3.48983e-05	0.000746932		Slc25a32
	Bicd1	248.816	1.56991	0.234453	5.33116	9.75874e-08	6.30266e-06		Ptbp3
	Bok	1668.77	1.86749	0.336697	4.59607	4.30525e-06	0.000136434		Knl1
	Bpi	2.72514	3.31396	0.903836	3.3125	0.000924663	0.0103412		Nup62cl
	Bpifa1	14717.5	3.60814	0.760581	4.32319	1.53788e-05	0.000380388		Mad2l1
	Bpifb1	3255.35	2.40798	0.730123	2.85976	0.00423958	0.0344279		Ada
	Bpifb3	7.37497	2.67885	0.668282	3.52973	0.000415989	0.00554518		Arhgap10
	Bpifb4	27.2383	4.23557	0.59789	6.54899	5.7928e-11	1.85437e-08		Oip5
	Btbd11	410.954	1.51752	0.317661	3.7698	0.000163377	0.00261497		Fscn1
	Btbd17	78.7094	2.36578	0.421346	4.85535	1.20174e-06	4.99888e-05		Rhov
	Btn1a1	4.93296	3.5052	0.925579	3.44131	0.000578909	0.00716108		Mfsd12
	Btnl4	6.18566	4.52149	0.847861	4.9554	7.21806e-07	3.2805e-05		Psmd1
	Btnl5-ps	8.30107	4.66404	0.894316	4.85739	1.18942e-06	4.96635e-05		Mrpl12
	Btnl6	2.66301	3.11003	1.00427	2.77818	0.00546648	0.0423068		Fubp3
	C130073F10Rik	15.4006	2.65714	0.700707	3.3354	0.000851776	0.00966805		Cdc42bpb
	C1galt1	2797.55	1.87294	0.279616	5.55383	2.79476e-08	2.40857e-06		Ano1
	C230014O12Rik	327.857	1.55253	0.352967	3.49192	0.00047957	0.00620912		Aspm
	C2cd4c	6.21576	4.39123	0.954016	4.26746	1.9771e-05	0.00046212		Sdcbp2
	C3ar1	507.31	1.26338	0.181872	5.18708	2.13614e-07	1.20059e-05		Slc7a5
	C430002N11Rik	32.6209	1.91455	0.501355	3.18049	0.00147025	0.0149173		Dsg2
	C4bp-ps1	6.81816	1.43152	0.396097	2.80618	0.00501324	0.0393002		Itga5
	Cacna1b	119.099	1.22088	0.314445	2.86497	0.00417046	0.0340195		Hjurp
	Cacna1h	730.703	2.38366	0.436467	4.72811	2.26623e-06	8.20597e-05		Ppp2r1a
	Cacng1	7.92616	1.82257	0.401123	3.7459	0.000179746	0.00283588		Ostc
	Cacng4	13.3628	1.30928	0.339941	2.91015	0.00361254	0.0304441		Afap1
	Cadm4	638.764	1.41661	0.230631	4.75483	1.98615e-06	7.43208e-05		Pkm
	Capg	3602.37	1.23189	0.25629	3.55804	0.000373631	0.00509003		Cant1
	Capn6	394.942	1.23126	0.289584	3.1468	0.00165065	0.0164085		Tbc1d31
	Capn8	62.3474	2.07616	0.378042	4.64541	3.39399e-06	0.000114104		Foxm1
	Car12	20.615	1.68407	0.435846	3.12971	0.00174982	0.0171879		Postn
	Car13	782.104	1.23355	0.184869	4.94161	7.74803e-07	3.47137e-05		Osgin2
	Car6	7.77093	2.73499	0.485277	4.97652	6.47378e-07	2.97902e-05		Gfpt2
	Car9	831.123	2.85292	0.466317	5.43177	5.57992e-08	4.05425e-06		Pafah1b2
	Card14	85.1595	2.06461	0.321741	5.4224	5.88033e-08	4.23077e-06		Rhod
	Casp3	1609.81	1.40134	0.224264	4.82172	1.42328e-06	5.75777e-05		Tmc7
	Catsperb	53.7405	1.77596	0.377161	3.86032	0.000113237	0.00194493		Dnajc9
	Cblc	1139.98	1.34718	0.217246	4.72817	2.26555e-06	8.20597e-05		Kif11
	Cbln3	52.6404	1.64809	0.346964	3.82776	0.000129315	0.00217707		Hmga1
	Ccl17	331.918	1.40943	0.287411	3.7905	0.000150344	0.00244579		Pkmyt1
	Ccl2	117.602	1.32407	0.332376	3.02089	0.00252034	0.0229659		Mmp7
	Ccr1	1136.27	1.34758	0.227167	4.52345	6.08404e-06	0.000179658		Ccnb1
	Ccr5	509.775	1.30227	0.162079	6.06044	1.35746e-09	2.20467e-07		Ticam1
	Cdc42ep5	670.351	2.10047	0.349206	5.09864	3.4211e-07	1.75733e-05		Mocos
	Cdcp2	4.17427	2.05618	0.596624	2.91001	0.00361422	0.0304465		Msantd3
	Cdh17	61.5313	2.5086	0.457701	4.78173	1.7379e-06	6.67595e-05		Bub1b
	Cdh6	155.054	4.44835	0.557483	7.40534	1.30818e-13	1.40832e-10		Itprip
	Cdk6	295.487	1.26985	0.203272	4.67279	2.97135e-06	0.000103076		Asph
	Cdsn	74.4129	1.37674	0.22187	4.76288	1.90853e-06	7.21842e-05		Fut4
	Cdx2	2.96713	3.54758	1.23516	2.61308	0.00897294	0.0629504		Nedd1
	Ceacam3	3.43607	3.96555	1.00003	3.64544	0.000266933	0.00390465		Cenpa
	Cela1	915.753	2.01146	0.465056	3.63711	0.00027571	0.0040065		Slc35f6
	Celf5	86.9915	1.55462	0.381877	3.23302	0.00122489	0.012939		Diaph3
	Cemip	77.1532	2.05167	0.432337	4.00536	6.19241e-05	0.00120403		Perp
	Cers3	461.313	2.47011	0.400407	5.36981	7.88212e-08	5.21899e-06		Gpr153
	Cfb	45.6517	1.39835	0.338688	3.18391	0.00145301	0.0148172		Fbxo45
	Cfi	576.898	1.5488	0.418461	2.93648	0.00331955	0.0284787		Snx9
	Cftr	2038	1.92025	0.619628	2.5826	0.00980577	0.0674315		Fam83h
	Cgref1	131.462	1.25222	0.234493	3.97548	7.02363e-05	0.00133509		Hoxd8
	Chil3	36954.1	1.59445	0.320197	3.98022	6.88528e-05	0.00131332		Rhcg
	Chil4	44.2073	2.75031	0.548453	4.43121	9.3707e-06	0.000255161		Dscc1
	Chil6	13.2227	1.23986	0.316271	2.90846	0.00363217	0.0305861		Ywhaz
	Chit1	70.7689	2.64559	0.46667	4.98338	6.24841e-07	2.91786e-05		Bub1
	Chrna4	4.80345	1.99184	0.64245	2.60229	0.00926026	0.0644019		Mcm5
	Chrnd	1.92012	2.69297	0.891724	2.66111	0.00778835	0.0562187		Mpzl1
	Cited1	23.9852	1.57714	0.43745	2.8738	0.00405567	0.0333761		Melk
	Cited4	89.6312	1.47718	0.362997	3.18785	0.00143334	0.0146641		Tpm3
	Clca3a2	24.7588	3.22338	0.594304	4.88534	1.03251e-06	4.37736e-05		Scarb1
	Clca3b	11.291	5.56446	0.984158	5.32888	9.88204e-08	6.30851e-06		Slc35f2
	Clca4a	1.52935	3.78556	1.04381	3.3201	0.000899852	0.0101047		Plau
	Clcn2	774.632	1.34807	0.255424	4.02497	5.69824e-05	0.00112578		Slc16a1
	Cldn2	5653.44	2.44384	0.486834	4.36256	1.28549e-05	0.000329645		Pdlim7
	Cldn20	12.7318	1.48006	0.358642	3.23458	0.00121821	0.0128992		Raet1b
	Cldn4	1510.77	2.22418	0.331031	5.75227	8.80507e-09	9.77319e-07		Fat1
	Cldn6	654.949	4.11753	0.662225	5.7345	9.78017e-09	1.06943e-06		Stk3
	Cldn9	25.3185	2.15715	0.537543	3.41767	0.000631589	0.00765251		Ccna2
	Clec2f	4.51793	2.54905	0.774935	2.87644	0.00402195	0.0331728		Cdc25c
	Clec2g	18.1423	1.44959	0.330994	3.41271	0.000643193	0.0077506		Tma16
	Clrn3	2.66714	3.74547	1.06814	3.20695	0.00134152	0.0139377		Col1a1
	Clu	88507.2	2.10033	0.398381	4.46891	7.86199e-06	0.000221217		Grem1
	Cma2	1.81516	2.65828	0.857143	2.72799	0.00637207	0.0477268		Birc5
	Cmas	3447.34	1.30921	0.273551	3.61619	0.000298968	0.00427695		Slc44a1
	Col10a1	446.898	5.61332	0.712908	7.42496	1.12815e-13	1.31151e-10		Cdkn3
	Col11a1	26.6073	4.32797	0.631464	6.3471	2.19412e-10	5.32069e-08		Gjb3
	Col15a1	1347.86	1.83883	0.289519	5.24604	1.55407e-07	9.15367e-06		Rac1
	Col8a1	888.259	1.6086	0.321715	4.00541	6.19108e-05	0.00120403		Hoxb5
	Coro2a	1802.56	1.48909	0.244266	4.78612	1.70033e-06	6.57619e-05		Ccnb2
	Cpne9	9.17255	1.73612	0.536703	2.63856	0.00832586	0.0592658		Hhipl2
	Cpvl	23.1961	3.15801	0.644091	4.40623	1.05186e-05	0.00028196		Gtse1
	Cpxm2	133.754	1.49854	0.425836	2.7676	0.00564711	0.0434425		Sqle
	Creb3l3	70.3087	2.79415	0.652938	3.78925	0.000151101	0.00245045		Slco4a1
	Crisp1	14.4587	3.30085	0.770076	3.87086	0.000108454	0.00188437		Kdelc1
	Crisp2	27.3085	1.57926	0.365946	3.4411	0.000579358	0.00716108		Id1
	Csf3	27.6825	4.26884	0.640819	6.16217	7.17529e-10	1.38142e-07		Itpkc
	Ctse	5472.27	3.21202	0.671099	4.30938	1.6371e-05	0.000400125		Ppp2r2c
	Cwh43	529.36	3.66703	0.764446	4.37837	1.19569e-05	0.00031071		Uck2
	Cxcl11	18.9954	1.95988	0.463501	3.53803	0.000403123	0.00541946		Top2a
	Cxcl2	62.3287	1.80476	0.511972	2.90008	0.00373069	0.0312845		Adamts4
	Cxcl3	100.304	2.79537	0.456903	5.41772	6.0365e-08	4.3011e-06		Krt18
	Cxcl5	209.512	3.55004	0.565444	5.71239	1.11402e-08	1.17981e-06		P4ha1
	Cxcl9	326.346	2.84064	0.380556	6.62357	3.50633e-11	1.1915e-08		Bzw1
	Cym	10.4604	3.58723	0.705972	4.62799	3.69236e-06	0.000121662		Ppfibp1
	Cyp11b1	1.83523	3.21604	0.960087	3.01643	0.00255767	0.0232578		Mboat7
	Cyp21a1	139.085	3.11254	0.52856	5.28329	1.26883e-07	7.74927e-06		Plk4
	Cyp26a1	10.4955	1.91027	0.533399	2.98139	0.00286943	0.0254845		Nedd4
	Cyp2c65	147.691	4.85688	0.934575	4.85448	1.20703e-06	5.00615e-05		Tns4
	Cyp2d34	12.4057	4.33499	0.837501	4.79401	1.63483e-06	6.43675e-05		Myo1c
	Cyp2d37-ps	1.79193	3.69924	1.06579	3.17063	0.0015211	0.0153067		Tbc1d1
	Cyp3a13	426.426	2.02352	0.430906	3.95335	7.70646e-05	0.00143889		Rras
	Cyp4f40	110.141	2.88889	0.70307	3.65382	0.00025837	0.00380712		Plec
	Cysrt1	64.8955	3.21212	0.518612	5.57666	2.45179e-08	2.16621e-06		Ywhag
	D130058E05Rik	7.91263	1.63273	0.386627	3.39534	0.000685442	0.00814419		Col5a2
	D630003M21Rik	159.606	1.78863	0.400029	3.67131	0.000241308	0.00360623		Tor1a
	D830039M14Rik	8.14096	1.97226	0.569487	2.90131	0.00371608	0.0311857		Uggt2
	D930028M14Rik	11.1345	1.56078	0.436353	2.84352	0.00446179	0.0357591		Efhd2
	Dchs2	62.334	1.2187	0.245233	3.66467	0.000247658	0.00367873		Ckap4
	Dctd	101.073	1.74393	0.290148	4.9076	9.21981e-07	3.96973e-05		Defb1
	Dhrs9	218.496	1.62663	0.298011	4.38452	1.16244e-05	0.000304088		Bak1
	Dio2	300.415	1.48594	0.364051	3.20268	0.00136156	0.0141061		Serinc2
	Dio3	32.8798	1.90036	0.43154	3.66213	0.000250123	0.00370786		Klk8
	Dkk2	283.106	1.40663	0.334269	3.25077	0.00115093	0.0122989		Tnip2
	Dlgap1	62.8236	3.11242	0.478584	5.83476	5.38686e-09	6.57375e-07		Kpna2
	Dmbt1	13615.5	3.21215	0.895609	3.22925	0.00124116	0.0130608		Popdc3
	Dmrt3	15.5753	3.02401	0.878287	3.07873	0.00207888	0.0196905		Dsc2
	Dnajc22	431.922	2.66924	0.376638	6.23739	4.44922e-10	9.82743e-08		Gpr35
	Dock11	1190.21	1.31852	0.228793	4.3643	1.27533e-05	0.000327552		Sapcd2
	Dok2	524.376	1.43031	0.265133	4.18776	2.81717e-05	0.000623503		Ywhab
	Dpep3	119.052	1.29508	0.369772	2.63698	0.00836487	0.0594668		Lrrc42
	Dppa3	4.57333	1.83973	0.466477	3.25789	0.00112244	0.0120585		1810055G02Rik
	Drd3	19.6742	3.11149	0.706323	3.95215	7.74526e-05	0.00144427		Apln
	Drd4	3.9004	2.11073	0.677494	2.64316	0.00821359	0.0585964		Gjb2
	Dsc2	210.231	1.60256	0.280686	4.56939	4.89147e-06	0.000149851		Tmod3
	Dsg2	1719.97	1.38179	0.227365	4.66995	3.01273e-06	0.000103977		Cd70
	Dsg3	46.7965	4.45436	0.634826	6.51259	7.38638e-11	2.29789e-08		Rnf4
	Dspp	4.53477	1.92435	0.584933	2.7428	0.00609182	0.0461944		2210016L21Rik
	Dthd1	6.25633	3.31416	0.703238	4.25767	2.06565e-05	0.000480274		Tpx2
	Duox2	239.546	2.58119	0.672069	3.36452	0.000766761	0.00889525		Cenpn
	Duoxa1	18.3031	2.76385	0.57885	4.2219	2.42249e-05	0.0005488		Slc35d1
	Duoxa2	74.2706	3.58754	0.831897	3.92782	8.57192e-05	0.00156347		Nt5e
	Dynap	16.7357	6.9712	1.21321	5.4823	4.19839e-08	3.33576e-06		Cdc42ep2
	E230025N22Rik	37.7592	1.33298	0.339235	2.98607	0.00282584	0.0251783		Lrch1
	E330013P04Rik	30.8655	1.51715	0.450873	2.65518	0.00792668	0.0569566		Rad23b
	Ecel1	114.98	4.96714	0.912952	5.09024	3.57613e-07	1.81487e-05		Ncaph
	Edn2	7.33957	3.76372	0.770561	4.4691	7.85484e-06	0.000221217		Tmprss11e
	Efcab3	14.0681	2.77544	0.527956	4.65083	3.30599e-06	0.000112178		Lad1
	Efcab8	15.4599	1.64281	0.333826	3.96258	7.41438e-05	0.00139615		Strip2
	Egfros	3.69383	3.17143	0.896267	3.18145	0.00146539	0.0149091		Pkp2
	Egln3	442.624	2.75236	0.362414	6.71155	1.92563e-11	7.33334e-09		Kif20a
	Enpp1	1293.22	1.69269	0.227064	6.04537	1.49066e-09	2.38593e-07		Tuba1c
	ENSMUSG00000034031	4.06401	4.58693	1.26153	3.38234	0.000718707	0.00845521		Eaf1
	ENSMUSG00000035349	337.871	1.39553	0.346578	3.10329	0.00191379	0.0185259		Vars
	ENSMUSG00000054758	4.22412	2.32703	0.614252	3.26744	0.00108524	0.0117103		Msx2
	ENSMUSG00000079489	11.068	2.59	0.577096	3.93348	8.37243e-05	0.00153597		Btbd3
	ENSMUSG00000081850	3.04997	2.26119	0.627919	3.09147	0.00199171	0.0190281		Lrp8
	ENSMUSG00000084141	269.798	1.2128	0.260163	3.4317	0.000599806	0.00736029		Cdkn1a
	ENSMUSG00000085341	22.8816	1.61686	0.233972	5.54277	2.97718e-08	2.53899e-06		Espl1
	ENSMUSG00000086852	1.31147	2.88172	0.865515	2.95977	0.00307869	0.0269102		Itgb4
	ENSMUSG00000088604	5.19375	1.80766	0.475563	3.12822	0.0017587	0.0172573		Prr15
	ENSMUSG00000091562	338.797	2.21089	0.263874	7.16591	7.72742e-13	4.87667e-10		Pdf
	ENSMUSG00000094749	73.9935	2.25525	0.596189	3.24604	0.00117022	0.0124748		Cyfip1
	ENSMUSG00000097198	23.3959	1.74097	0.302146	4.70292	2.56461e-06	9.12191e-05		Tmem45a
	ENSMUSG00000102924	1.83439	2.67239	0.884244	2.66034	0.00780618	0.0562992		Anxa2
	Epgn	36.3842	1.78715	0.340679	4.30656	1.65814e-05	0.000404249		Cenpu
	Ephb2	400.531	1.83928	0.318321	4.77278	1.81704e-06	6.93172e-05		Tedc2
	Ephx2	583.824	1.6853	0.425794	3.20647	0.00134374	0.0139477		Casp14
	Eps8	2738.94	1.29921	0.198743	4.92703	8.34888e-07	3.66943e-05		Ckap2l
	Eps8l3	264.185	2.7559	0.864651	2.81721	0.00484434	0.0381604		Arhgdia
	Ereg	3734.57	1.69746	0.534655	2.57635	0.00998499	0.0683236		Erlin1
	Ern2	401.338	3.48499	0.696133	4.54654	5.4536e-06	0.000163445		Inhba
	F2rl1	1097.99	1.5149	0.303995	3.93066	8.47146e-05	0.00155156		Mtdh
	F3	5651.18	1.60705	0.297274	4.32952	1.49432e-05	0.000371696		Dlgap5
	F5	736.394	1.69392	0.43697	3.14421	0.00166537	0.0165473		Cdk1
	F630040K05Rik	52.6472	1.76886	0.309801	4.67675	2.91454e-06	0.000101861		Cdca4
	F830016B08Rik	265.92	3.60842	0.3776	8.70874	3.07276e-18	2.26237e-14		Slmap
	Fa2h	46.5332	2.2513	0.528366	3.65523	0.000256952	0.00379128		R3hdm1
	Fabp4	3778.47	1.87481	0.447206	3.47672	0.000507583	0.00647315		Myadm
	Fabp7	10.4918	1.47823	0.380825	3.04137	0.00235502	0.0217011		Cdc27
	Fam107b	4966.99	1.20753	0.190288	4.66412	3.09945e-06	0.000106781		Gal
	Fam110c	379.26	1.65115	0.233213	5.70787	1.14396e-08	1.19752e-06		Parva
	Fam3b	127.088	1.85174	0.404103	3.79046	0.000150371	0.00244579		Mtfr2
	Fam83b	378.309	1.60487	0.188043	6.83284	8.32509e-12	3.83093e-09		Ccdc137
	Fam83c	10.4695	2.86314	0.494425	5.14362	2.69493e-07	1.43782e-05		Efnb2
	Fam83e	1433.79	1.48089	0.286056	4.05824	4.94431e-05	0.00101057		Cdh3
	Fam83f	240.302	2.35787	0.411428	4.95316	7.30164e-07	3.30489e-05		Incenp
	Fap	160.205	1.40396	0.346269	3.13039	0.00174575	0.0171742		Kif14
	Far1	14788.1	2.11617	0.295191	6.08479	1.16645e-09	1.9819e-07		Arhgap11a
	Far1os	88.5136	3.60709	0.434417	7.56667	3.82906e-14	5.77139e-11		Ccne2
	Fbln2	1320.4	1.62549	0.397769	3.28203	0.00103064	0.0112508		Acsl3
	Fcgr2b	2259.1	1.37326	0.238511	4.41596	1.00561e-05	0.000270876		Adgrg6
	Fcna	442.578	2.32747	0.466629	4.30208	1.69202e-05	0.000409393		Sqor
	Fcrlb	31.862	1.50706	0.338174	3.5102	0.000447772	0.00588714		Actn4
	Fer1l4	968.083	2.94188	0.551656	4.75274	2.00675e-06	7.48736e-05		Klk6
	Fer1l6	54.2453	2.4318	0.497505	4.24479	2.188e-05	0.000503421		F2rl1
	Fermt1	1367.32	2.50389	0.288735	7.56364	3.91936e-14	5.77139e-11		2010003K11Rik
	Fgf23	48.6707	3.10898	0.454305	6.139	8.30413e-10	1.53224e-07		Kremen2
	Fgl1	382.386	1.98664	0.4854	3.43355	0.000595743	0.00733079		Ehbp1
	Fhl2	642.854	2.22644	0.315051	6.0512	1.43771e-09	2.31796e-07		Eif5a
	Fhl3	330.92	1.97212	0.351028	4.70653	2.51971e-06	9.00572e-05		Spock1
	Fhl5	27.6848	2.20417	0.370323	5.0879	3.62043e-07	1.82576e-05		Hspa2
	Fkbp5	2016.65	1.59695	0.250025	5.10728	3.26823e-07	1.70256e-05		Nek2
	Fmn1	417.089	1.27121	0.155819	6.10456	1.03081e-09	1.83618e-07		Arsi
	Fmo9	6.71174	2.97034	0.620575	4.27077	1.94796e-05	0.00045773		Nuf2
	Foxa3	130.696	1.62574	0.410456	3.18119	0.00146669	0.0149154		Lrp10
	Foxq1	437.155	1.80991	0.233299	6.38629	1.69957e-10	4.63457e-08		Gpr4
	Foxred2	290.14	1.55963	0.317387	3.90573	9.39397e-05	0.00168284		Rps6ka4
	Frk	1328.79	1.38856	0.255926	4.17528	2.97616e-05	0.000652156		Pvr
	Frzb	69.0371	1.8493	0.403854	3.78677	0.000152618	0.00247143		BC030867
	Fst	1743.06	1.84655	0.357072	4.27518	1.90986e-05	0.000451177		Cd151
	Fstl4	95.0132	2.29335	0.228483	8.63672	5.78482e-18	3.19438e-14		Angptl4
	Fxyd3	618.387	2.37254	0.343533	5.97478	2.30407e-09	3.3263e-07		Upk2
	Fxyd4	413.314	2.33295	0.556182	3.61923	0.000295483	0.00423794		Ethe1
	Fzd10	26.8609	2.55534	0.613427	3.64402	0.000268409	0.00392104		Fam83d
	Gad2	12.7382	3.02729	0.723291	3.74302	0.000181824	0.00286253		Nckap1
	Galnt12	546.177	1.6058	0.24127	5.32932	9.8579e-08	6.30851e-06		Adamts15
	Galnt3	2042.35	1.27577	0.208055	4.59382	4.35194e-06	0.000136931		Klk5
	Galnt5	366.832	1.65638	0.259295	5.1539	2.55122e-07	1.37501e-05		Ptdss1
	Galnt6os	14.4592	1.60658	0.332348	3.87119	0.000108303	0.00188362		Pop1
	Galnt7	1707.62	1.64833	0.25352	5.23955	1.60971e-07	9.40618e-06
	Galntl6	9.7668	4.88975	1.04061	4.39143	1.1261e-05	0.000296641
	Gata5os	29.4309	1.39365	0.334155	3.21303	0.0013134	0.0137165
	Gbx2	4.42369	2.46522	0.74407	2.88309	0.0039379	0.032638
	Gcnt3	2084.25	2.92225	0.793875	3.27791	0.0010458	0.0113791
	Gcnt4	722.366	2.04538	0.345541	4.99328	5.9362e-07	2.80168e-05
	Gda	3219.9	1.46843	0.203701	5.63784	1.72198e-08	1.6623e-06
	Gdf6	33.0867	2.04831	0.442421	3.90648	9.36518e-05	0.00168041
	Gja3	83.8744	1.83219	0.580129	2.60664	0.00914349	0.063877
	Gjb1	557.257	1.26371	0.320627	2.94333	0.00324698	0.0280702
	Gjb4	696.669	1.8996	0.550784	2.8679	0.00413202	0.0337654
	Gkn2	18059.6	3.38321	0.903725	3.38954	0.000700092	0.00828704
	Gkn3	142.277	1.9074	0.523594	3.03173	0.00243159	0.0222952
	Gldc	580.629	3.36071	0.748564	4.06205	4.86427e-05	0.000997604
	Glod5	43.0409	1.9071	0.495615	3.20229	0.00136341	0.014112
	Glrp1	17.9222	2.11312	0.385788	4.64794	3.35272e-06	0.000113581
	Glrx	3397.43	1.22758	0.191762	4.73286	2.2138e-06	8.09575e-05
	Glyatl3	3.54819	2.38416	0.613897	3.36239	0.0007727	0.00894987
	Glycam1	10.5138	3.33225	0.661007	4.55707	5.18722e-06	0.000156953
	Gm10629	3.01346	2.69042	0.767111	3.09006	0.00200115	0.019077
	Gm10701	4.75547	2.2818	0.605705	3.23888	0.00120002	0.0127371
	Gm10825	14.6791	2.24749	0.603824	3.19213	0.00141228	0.0145361
	Gm11373	2.88808	2.59798	0.679405	3.35291	0.000799679	0.00919007
	Gm11413	14.7133	2.20526	0.399173	4.72292	2.32482e-06	8.39063e-05
	Gm11425	26.7132	1.36162	0.327967	3.17599	0.00149328	0.0150886
	Gm11545	53.699	1.41131	0.392758	2.77859	0.00545952	0.0422677
	Gm11639	6.26002	1.87926	0.526219	2.96314	0.00304513	0.0266591
	Gm11714	46.0933	2.28388	0.417625	4.70249	2.57003e-06	9.12651e-05
	Gm11743	2.79378	1.93974	0.62462	2.59316	0.00950998	0.0658278
	Gm11870	21.3126	1.36962	0.380059	2.76172	0.00574976	0.0441588
	Gm12002	5.83605	2.11162	0.585098	3.06208	0.00219803	0.0205459
	Gm12219	7.36076	2.23424	0.456714	4.19133	2.77324e-05	0.000616251
	Gm12310	1.75982	3.15974	1.09453	2.59449	0.00947323	0.0656969
	Gm12349	42.4471	1.31773	0.336091	2.96863	0.00299131	0.0262921
	Gm12424	8.23951	1.49082	0.367203	3.18847	0.00143029	0.014652
	Gm12426	5.28732	1.84882	0.563237	2.71434	0.00664083	0.0494316
	Gm12602	112.905	4.29062	0.7278	5.45565	4.87953e-08	3.70375e-06
	Gm12648	113.301	3.62781	0.95075	3.47916	0.000502997	0.0064258
	Gm12749	5.36243	2.15048	0.565027	3.23963	0.00119684	0.0127156
	Gm12860	18.4544	2.8023	0.467649	5.30804	1.10813e-07	6.96158e-06
	Gm12902	10.2405	1.63011	0.343899	3.80956	0.000139214	0.00231026
	Gm12990	4.09019	2.46378	0.565617	3.79016	0.000150553	0.00244695
	Gm12991	2.46184	2.62535	0.857569	2.68823	0.00718314	0.0526589
	Gm13185	2.89324	4.06737	0.778858	4.81136	1.49906e-06	5.98756e-05
	Gm13203	1.42055	3.34298	1.05027	2.87829	0.00399843	0.0330562
	Gm13333	3.50341	3.17899	0.775368	3.68727	0.000226675	0.00341761
	Gm13351	6.84543	2.04524	0.411844	4.18906	2.80114e-05	0.000620921
	Gm13398	21.6744	2.44502	0.701958	3.02728	0.00246766	0.0225883
	Gm13400	2.56597	2.25695	0.698147	2.77441	0.00553017	0.0426801
	Gm13415	18.2276	2.96155	0.531007	4.9746	6.53837e-07	2.99626e-05
	Gm13420	7.77983	1.8567	0.440341	3.4898	0.00048339	0.00624854
	Gm13571	30.2726	1.25419	0.329883	2.83189	0.00462733	0.036726
	Gm13590	2.45845	4.11003	0.790278	4.79581	1.62016e-06	6.39039e-05
	Gm14137	335.459	1.78752	0.247799	5.92221	3.17645e-09	4.22659e-07
	Gm14491	1.45357	2.66963	0.906068	2.59322	0.00950825	0.0658278
	Gm15199	18.4044	3.74978	0.709775	4.83221	1.35025e-06	5.50265e-05
	Gm15283	54.6246	2.33231	0.319969	6.28909	3.19332e-10	7.50363e-08
	Gm15342	2.90065	3.43194	0.880768	3.53322	0.000410535	0.00548397
	Gm15478	29.0015	1.59203	0.323715	3.92948	8.51288e-05	0.00155656
	Gm15480	5.88044	1.95359	0.625174	2.61302	0.00897459	0.0629504
	Gm15502	19.3539	1.98291	0.37174	4.47333	7.70123e-06	0.000218083
	Gm15524	3.55407	3.99172	0.915094	4.0124	6.01051e-05	0.00117383
	Gm15527	4.16055	1.84545	0.479733	3.17979	0.00147384	0.0149351
	Gm15595	6.23032	3.88051	1.20343	2.95863	0.00309014	0.0269783
	Gm15638	16.6433	2.72928	0.405632	5.93957	2.85768e-09	3.96984e-07
	Gm15694	7.30075	1.45767	0.372539	3.05383	0.00225939	0.0210305
	Gm15731	7.79659	1.54927	0.364772	3.36997	0.000751754	0.00876702
	Gm15816	8.502	2.05868	0.447316	3.88691	0.000101528	0.00178689
	Gm15835	19.2521	1.43021	0.357404	3.10631	0.00189439	0.0183684
	Gm15854	60.5797	2.80353	0.652277	3.80748	0.000140388	0.0023186
	Gm15893	29.3835	1.20448	0.288793	3.06268	0.00219364	0.0205223
	Gm15910	33.4509	1.22134	0.243972	3.69446	0.000220359	0.00334291
	Gm15961	7.09001	1.75343	0.505337	2.83658	0.00455997	0.0363205
	Gm15994	8.96719	1.47827	0.359724	3.21989	0.00128239	0.0134371
	Gm16004	20.9589	1.31288	0.360603	2.7534	0.00589801	0.0451092
	Gm16090	10.0841	1.59796	0.374534	3.41213	0.000644573	0.0077584
	Gm16093	13.0933	3.08705	0.584153	4.73686	2.17051e-06	7.95063e-05
	Gm16234	7.81417	1.6743	0.440148	3.07691	0.00209156	0.0197583
	Gm16239	6.03767	2.4071	0.465644	4.48218	7.38849e-06	0.000211395
	Gm16348	6.62599	5.38622	1.56762	3.2318	0.00123014	0.012981
	Gm16531	2.02207	3.33897	0.951942	3.17138	0.00151718	0.0152741
	Gm16573	2.84518	2.08099	0.617885	2.85002	0.00437165	0.0352247
	Gm16579	2.10609	3.88479	1.23383	2.88921	0.00386209	0.0321545
	Gm17024	58.8139	1.33372	0.218281	4.64413	3.41513e-06	0.00011464
	Gm17025	20.5389	2.00464	0.423142	3.98126	6.85519e-05	0.00130984
	Gm17055	70.3991	1.49137	0.291488	4.01857	5.85524e-05	0.00114756
	Gm17083	13.1087	2.3284	0.43096	4.66029	3.1577e-06	0.000108135
	Gm17103	5.19684	2.18784	0.568241	3.28705	0.00101243	0.0111201
	Gm17147	12.3041	1.39947	0.317474	3.40019	0.000673402	0.00804006
	Gm17276	16.7812	1.63402	0.416645	3.15382	0.00161146	0.0161244
	Gm17322	42.7071	3.60524	0.525022	6.25733	3.91616e-10	8.96489e-08
	Gm17529	16.1929	1.36636	0.276567	3.78338	0.000154716	0.00249829
	Gm18336	1.93041	2.79878	0.850806	2.91344	0.00357468	0.0301956
	Gm19589	17.2037	2.36384	0.428423	4.77061	1.83672e-06	6.98709e-05
	Gm19667	2.92146	3.07259	0.823755	3.34152	0.000833223	0.00950141
	Gm1972	4.17957	2.43354	0.74327	2.84357	0.0044611	0.0357591
	Gm19744	2.52727	2.91348	0.860046	3.01551	0.00256546	0.0232994
	Gm20302	5.45493	2.65817	0.640636	3.64976	0.000262488	0.00386007
	Gm20400	42.1651	2.01534	0.3024	5.60627	2.06737e-08	1.91063e-06
	Gm20405	3.43628	3.6585	0.908216	3.67589	0.000237023	0.0035446
	Gm2053	5.1494	2.11076	0.623603	2.87164	0.0040835	0.0335144
	Gm20574	21.7624	3.87795	0.555997	6.39921	1.5618e-10	4.31212e-08
	Gm20684	38.8264	1.60516	0.373275	3.44294	0.000575437	0.00713658
	Gm20693	1.55073	3.14871	0.831833	3.40057	0.000672447	0.008033
	Gm20694	1.63552	2.84218	0.888193	2.83968	0.00451591	0.036062
	Gm2147	8.24187	1.74614	0.500143	2.85146	0.00435183	0.0351071
	Gm22340	2.3257	3.03259	0.86407	3.13932	0.00169343	0.016762
	Gm22362	7.62459	1.66987	0.378146	3.56972	0.000357368	0.00492117
	Gm2245	8.34979	1.79978	0.460579	3.21287	0.00131417	0.013718
	Gm2396	5.97011	1.83768	0.43911	3.45627	0.000547716	0.00688227
	Gm24379	4.04839	2.34685	0.543335	3.73039	0.000191185	0.00299285
	Gm24406	2.62959	2.14803	0.63127	2.8958	0.00378193	0.0315943
	Gm24840	1.61896	2.70361	0.912888	2.61106	0.00902612	0.0632315
	Gm24996	8.20047	1.77088	0.492858	2.94381	0.00324194	0.0280376
	Gm25108	11.8473	1.43608	0.389788	2.8633	0.00419258	0.0341592
	Gm25219	11.6334	1.75746	0.398584	3.60642	0.000310445	0.00439558
	Gm25493	3.9739	3.17427	0.828306	3.44592	0.000569122	0.00707233
	Gm25908	3.54799	2.10432	0.628232	2.84023	0.00450816	0.0360522
	Gm25927	9.29868	1.52728	0.350358	3.44584	0.000569296	0.00707233
	Gm25945	21.598	1.30984	0.27407	3.61163	0.000304282	0.00433611
	Gm26020	6.33997	2.06234	0.470777	3.701	0.000214753	0.0032895
	Gm26226	5.40616	2.39806	0.6745	3.08089	0.00206386	0.0195566
	Gm26254	5.22319	1.73764	0.522871	2.71127	0.00670257	0.0498137
	Gm26268	2.69708	2.0718	0.646765	2.70857	0.00675746	0.0501542
	Gm26407	5.42547	1.94936	0.493264	3.30321	0.000955832	0.0106253
	Gm26424	1.85126	3.32799	0.869678	3.45874	0.000542713	0.00683434
	Gm26464	8.69013	1.59593	0.38371	3.32523	0.000883453	0.00996106
	Gm26520	7.15787	2.38929	0.649634	3.18532	0.00144594	0.0147587
	Gm26550	13.9162	2.46306	0.442703	4.84085	1.29283e-06	5.28815e-05
	Gm26581	13.4526	1.53074	0.426944	2.83584	0.00457051	0.0363534
	Gm26679	14.0131	1.54646	0.353869	3.46585	0.000528551	0.0066865
	Gm26693	1.82191	2.36219	0.770997	2.64877	0.00807864	0.0578415
	Gm26781	11.1212	1.41277	0.276164	3.95696	7.59093e-05	0.00142092
	Gm26789	38.1299	2.0349	0.348072	4.92686	8.35622e-07	3.66943e-05
	Gm26801	36.5501	1.33982	0.311578	3.27309	0.00106377	0.0115235
	Gm26891	5.76728	1.54379	0.453516	2.69844	0.00696649	0.0513433
	Gm27033	5.93572	3.43167	0.889528	3.49811	0.000468561	0.00609156
	Gm28085	16.6549	1.51247	0.359761	3.31461	0.000917699	0.010279
	Gm28119	32.2946	3.06463	0.452543	6.06489	1.32041e-09	2.16537e-07
	Gm28380	18.1477	2.3907	0.726898	2.84868	0.00439008	0.0353253
	Gm28386	5.06694	1.835	0.518239	2.92336	0.00346271	0.0294529
	Gm28497	3.05913	3.80063	0.79537	4.37612	1.20813e-05	0.000312839
	Gm28818	4.90001	2.31135	0.647203	3.07686	0.00209196	0.0197583
	Gm28856	157.927	1.42199	0.370665	2.973	0.00294903	0.0260448
	Gm28863	2.72084	3.91558	0.802453	4.48073	7.43874e-06	0.000212283
	Gm28888	10.6434	1.45747	0.437072	2.60248	0.0092552	0.064387
	Gm28902	27.3193	2.38241	0.627929	3.28447	0.00102175	0.0111853
	Gm28941	25.4671	2.05041	0.387537	4.46513	8.00187e-06	0.000224296
	Gm2895	53.9635	5.08533	0.83542	5.70411	1.16952e-08	1.21279e-06
	Gm28988	1.86438	2.71228	0.865953	2.7626	0.00573429	0.0440706
	Gm28995	2.81266	2.23627	0.6622	2.8938	0.00380614	0.0317605
	Gm29243	7.23359	1.65846	0.44283	3.02251	0.00250689	0.0228811
	Gm29361	23.6534	1.37763	0.327268	3.23168	0.00123063	0.012981
	Gm29630	5.93739	2.27142	0.577373	3.37983	0.000725301	0.00851699
	Gm3336	332.457	2.6237	0.420656	5.47643	4.33984e-08	3.39022e-06
	Gm3436	25.5579	2.50917	0.561942	3.89571	9.79102e-05	0.00173986
	Gm35048	4.78899	2.89225	0.701545	3.66655	0.000245848	0.00365431
	Gm36401	30.9728	1.29956	0.321744	3.04454	0.0023304	0.021542
	Gm36527	6.71263	2.00419	0.490565	3.43317	0.000596564	0.00733272
	Gm36934	4.00775	2.35958	0.580678	3.51241	0.000444057	0.00584874
	Gm36938	5.1075	2.60765	0.642743	3.5592	0.000371992	0.00507195
	Gm36955	2.06436	3.3906	1.03656	2.96231	0.0030534	0.0267209
	Gm37010	2.21987	2.97187	0.857399	3.09293	0.00198192	0.0189563
	Gm37062	16.4641	2.09734	0.386386	4.59992	4.22645e-06	0.00013471
	Gm37088	4.64205	2.11414	0.652948	2.74775	0.00600066	0.0456886
	Gm37126	0.977588	3.15743	1.01428	2.79748	0.00515037	NA
	Gm37131	134.674	2.12556	0.476223	3.79141	0.000149793	0.00244178
	Gm37139	21.1047	1.24298	0.346181	2.66619	0.00767172	0.0555584
	Gm37145	40.6353	2.55554	0.414716	5.39054	7.02465e-08	4.77417e-06
	Gm37199	4.37804	3.20325	0.756387	3.81188	0.000137916	0.00229217
	Gm37233	195.643	2.44724	0.368995	5.76495	8.16802e-09	9.20485e-07
	Gm37255	1.86547	3.74726	1.05434	3.25061	0.00115159	0.0123
	Gm37261	16.6057	1.56566	0.268133	4.64567	3.38975e-06	0.000114104
	Gm37274	57.8834	1.32286	0.3263	3.07343	0.00211614	0.0199323
	Gm37289	6.19302	1.68991	0.516666	2.65145	0.00801479	0.0574848
	Gm37303	78.5084	1.32761	0.218695	4.60737	4.07802e-06	0.000131882
	Gm37314	16.7614	2.51453	0.408286	5.37499	7.65882e-08	5.1263e-06
	Gm37349	3.37938	2.45448	0.653949	3.26399	0.00109856	0.0118308
	Gm37359	24.089	1.58072	0.361381	3.48862	0.000485513	0.00626402
	Gm37411	15.5627	3.53208	0.489592	6.56072	5.35469e-11	1.73933e-08
	Gm37435	4.1481	2.5342	0.596498	3.712	0.00020563	0.00317176
	Gm37549	23.1621	1.33556	0.344474	2.94815	0.00319678	0.0277191
	Gm37552	2.15183	3.97089	0.855599	4.26706	1.98064e-05	0.000462456
	Gm37559	5.49439	1.68422	0.4709	2.89704	0.00376697	0.0314812
	Gm37589	4.17004	3.8705	0.956665	3.71133	0.00020617	0.00317298
	Gm37718	1.59178	3.13115	1.00447	2.79865	0.00513173	0.0401096
	Gm37776	28.0558	1.44674	0.300243	3.75275	0.000174908	0.00277143
	Gm37860	6.51873	1.99277	0.453353	3.68978	0.000224452	0.00340034
	Gm37886	4.92507	1.72346	0.500926	2.80172	0.00508302	0.0397852
	Gm379	212.712	1.71063	0.326901	4.25398	2.10004e-05	0.000487244
	Gm37902	30.5125	1.24661	0.265741	3.48689	0.000488675	0.00629746
	Gm37914	15.2618	1.54564	0.386055	3.17478	0.0014995	0.0151375
	Gm37979	6.54876	1.32196	0.350055	2.8623	0.0042058	0.0342291
	Gm38020	29.4585	1.84564	0.316441	4.82126	1.42657e-06	5.76053e-05
	Gm38057	72.5487	1.31306	0.244886	4.05518	5.00952e-05	0.0010217
	Gm38067	3.66696	2.6519	0.689425	3.38239	0.00071859	0.00845521
	Gm38077	160.68	1.746	0.219932	6.48382	8.94318e-11	2.59917e-08
	Gm38104	2.92	3.44148	0.856369	3.64502	0.000267371	0.00390847
	Gm38215	7.19806	2.77563	0.827543	2.96738	0.00300353	0.0263681
	Gm38220	3.38701	3.03028	0.776822	3.48893	0.000484958	0.00626053
	Gm38228	68.1726	1.81711	0.269522	5.55469	2.78105e-08	2.40857e-06
	Gm38244	405.538	1.39123	0.210461	5.08991	3.5824e-07	1.81487e-05
	Gm38248	54.3958	1.99007	0.309075	5.40344	6.5375e-08	4.62821e-06
	Gm38253	63.2079	1.99118	0.293131	5.70113	1.19014e-08	1.22333e-06
	Gm38257	2.38946	4.46697	1.02312	4.05324	5.05126e-05	0.00102737
	Gm38299	27.196	1.23687	0.314688	2.91358	0.00357305	0.0301956
	Gm38319	38.7757	1.52823	0.287253	4.20616	2.59749e-05	0.000581879
	Gm38331	5.17811	1.863	0.460372	3.35163	0.000803362	0.009218
	Gm38344	9.83261	2.0678	0.458924	3.80847	0.000139831	0.00231605
	Gm38357	6.20558	1.642	0.443095	2.98356	0.00284919	0.0253557
	Gm38372	15.1303	3.30829	0.679137	4.40013	1.08184e-05	0.000287899
	Gm38375	38.0662	2.17612	0.360543	5.14813	2.63097e-07	1.41051e-05
	Gm38380	1.27473	2.77897	0.84176	2.92122	0.00348663	0.0296203
	Gm38394	163.177	1.40197	0.209517	5.16413	2.4156e-07	1.32069e-05
	Gm4275	10.4529	1.82979	0.532378	2.83594	0.00456915	0.0363534
	Gm4675	10.3395	2.15386	0.417544	4.39201	1.1231e-05	0.00029638
	Gm4759	8.61026	2.26516	0.676415	2.87569	0.00403144	0.0332263
	Gm4847	10.1545	2.56406	0.750869	2.98862	0.00280243	0.025
	Gm4951	1151.01	1.26107	0.285538	3.29579	0.000981447	0.0108506
	Gm5224	2.24328	2.47897	0.82442	2.61877	0.00882471	0.0622152
	Gm5345	7.39359	3.50837	1.0362	3.07699	0.00209103	0.0197583
	Gm5535	7.61571	1.93613	0.613488	2.63433	0.00843026	0.0598354
	Gm5751	13.3512	1.90422	0.345837	4.58082	4.63154e-06	0.000144156
	Gm5860	21.6466	1.79473	0.536205	2.75032	0.00595374	0.0454465
	Gm5970	93.6235	1.40961	0.256499	4.24801	2.1568e-05	0.000496762
	Gm6209	9.16721	2.1183	0.487608	3.68801	0.000226015	0.00341699
	Gm6781	79.7107	3.23743	0.786626	3.70879	0.000208253	0.00320103
	Gm7417	5.6379	1.88076	0.55092	2.83301	0.00461113	0.0366238
	Gm7678	5.93752	2.48885	0.574309	3.77644	0.000159084	0.00255924
	Gm807	5.68318	2.25033	0.693308	2.78423	0.00536551	0.0417007
	Gm8126	4.98799	3.54696	0.957084	3.37166	0.00074717	0.00872278
	Gm8251	17.3544	1.54498	0.348502	3.51498	0.000439788	0.00580983
	Gm8425	24.3133	1.3323	0.32633	3.10208	0.00192165	0.0185919
	Gm8850	9.18554	2.42383	0.39158	5.37267	7.75795e-08	5.16137e-06
	Gm8883	7.47888	4.52889	0.851399	4.9435	7.67324e-07	3.45053e-05
	Gm9573	8.25829	2.72151	0.749767	3.20302	0.00135996	0.0141028
	Gmds	879.784	1.32537	0.22625	4.44361	8.8463e-06	0.000243941
	Golm1	21802	1.45317	0.311978	3.63221	0.000281002	0.00407268
	Gpa33	1458.26	2.61504	0.80612	2.84701	0.00441314	0.0354721
	Gpbar1	3.72199	2.48039	0.836666	2.58214	0.00981902	0.0674352
	Gpr142	14.546	2.88571	0.426327	6.01818	1.76393e-09	2.73576e-07
	Gpr176	45.6799	1.63895	0.407692	3.23516	0.00121574	0.0128854
	Gpr55	175.621	1.64335	0.317749	4.16477	3.11673e-05	0.000677583
	Gpr84	15.4007	1.75602	0.434769	3.30295	0.00095674	0.01063
	Gpr87	4.82878	4.46325	0.872537	4.74851	2.04918e-06	7.61725e-05
	Gprin3	129.006	1.33763	0.230184	4.42096	9.82646e-06	0.000265819
	Grin1	49.908	2.27317	0.37441	5.21666	1.82175e-07	1.05337e-05
	Grin1os	44.4038	1.89946	0.306543	5.1525	2.5703e-07	1.38134e-05
	Gsta1	165.421	2.64728	0.438261	5.31025	1.09473e-07	6.92849e-06
	Gsto1	7343.06	1.55003	0.243287	5.05588	4.28407e-07	2.12644e-05
	Gtsf1l	9.46897	2.0638	0.561255	3.10696	0.0018902	0.0183439
	Guca2a	346.913	2.73847	0.747277	3.23638	0.00121058	0.0128431
	Guca2b	2.73398	3.65067	0.968677	3.43838	0.000585216	0.00722137
	Gucy2c	7.99549	2.04477	0.668325	2.58074	0.00985901	0.0676081
	H19	93.7344	1.53757	0.411074	2.96192	0.00305726	0.0267441
	H2-M9	9.03532	1.68293	0.496087	2.74736	0.00600774	0.0456953
	Has2	207.856	3.25104	0.505914	5.79357	6.89072e-09	8.09586e-07
	Hebp2	95.1899	1.57014	0.427641	2.92334	0.00346293	0.0294529
	Hgfac	456.005	1.88242	0.351362	4.44676	8.7175e-06	0.000241448
	Hif3a	926.341	1.86835	0.461712	3.35349	0.000797982	0.00917534
	Hmga1	329.864	1.82951	0.278516	5.41984	5.96513e-08	4.27785e-06
	Hmga2	557.478	5.00535	0.737617	6.352	2.12535e-10	5.21608e-08
	Hmgb1-rs16	5.4963	1.56322	0.410815	3.02623	0.00247624	0.0226575
	Hnf1a	17.9219	2.82234	0.692075	3.61571	0.000299531	0.00428223
	Hnf4a	1484.54	2.78894	0.728362	3.38972	0.00069965	0.00828625
	Hnf4g	5.63471	2.52869	0.735234	3.00407	0.00266394	0.0239776
	Homer2	1186.38	1.42851	0.239957	4.61959	3.84494e-06	0.000125422
	Hrh1	43.7241	1.20627	0.32828	2.69974	0.00693933	0.0511772
	Hrnr	9.81626	2.51025	0.652992	3.35418	0.00079601	0.00915743
	Hsd17b2	22.1525	3.06626	0.565532	4.85606	1.19744e-06	4.99037e-05
	Htr1d	20.5776	4.57251	0.778792	5.4604	4.75074e-08	3.64355e-06
	Htr4	41.3159	2.24091	0.619702	3.09973	0.00193695	0.0187015
	Htr6	3.8683	3.00157	0.870025	3.08217	0.00205496	0.0194847
	Htr7	36.0462	1.42088	0.35431	3.10711	0.00188929	0.0183431
	Idi2	62.7089	2.31582	0.621416	3.21173	0.0013194	0.0137532
	Ido2	12.6377	1.68247	0.378584	3.59886	0.00031962	0.00449953
	Ifi202b	436.593	1.35906	0.337064	3.08268	0.00205144	0.0194724
	Ifi27l2b	167.418	2.15187	0.468189	3.91268	9.12784e-05	0.0016447
	Ifne	7.15522	4.83901	1.25256	3.60781	0.000308794	0.00438332
	Igfn1	1.60096	3.40156	1.12695	2.73443	0.00624887	0.0470492
	Ighe	56.8359	4.02243	0.794069	4.66261	3.12222e-06	0.000107253
	Ighg1	10329.8	2.83483	0.886038	2.83829	0.00453566	0.0361544
	Ighv1-15	28.0099	2.42945	0.655495	3.2181	0.00129044	0.0135023
	Ighv1-19	63.382	2.04491	0.590999	2.91864	0.00351567	0.0297982
	Ighv1-26	184.017	1.94165	0.560341	2.89403	0.00380328	0.0317596
	Ighv1-37	6.89028	5.91696	1.94918	2.87144	0.00408603	0.0335144
	Ighv1-39	86.0162	2.29901	0.580157	3.41117	0.000646857	0.00777355
	Ighv1-4	37.6803	3.6965	0.466394	7.2396	4.50024e-13	3.16515e-10
	Ighv1-47	14.1676	3.40218	0.932034	3.30694	0.000943195	0.0105113
	Ighv1-50	42.6448	2.95086	0.891174	2.95213	0.00315589	0.0274546
	Ighv1-52	25.0629	2.48159	0.677478	3.19064	0.00141959	0.0145773
	Ighv1-59	108.773	3.95008	0.724285	5.01195	5.38816e-07	2.57605e-05
	Ighv1-64	85.7761	1.77904	0.374061	3.90054	9.59773e-05	0.00171101
	Ighv1-69	58.3447	3.23535	0.637835	4.5707	4.86109e-06	0.000149335
	Ighv1-7	59.4194	2.66415	0.631035	3.71478	0.000203384	0.0031437
	Ighv1-75	43.5763	2.6274	0.607034	3.8011	0.000144056	0.00236052
	Ighv1-78	60.9964	3.76723	0.620748	5.55335	2.80244e-08	2.40857e-06
	Ighv1-81	231.886	2.20174	0.570946	3.29582	0.000981343	0.0108506
	Ighv1-84	11.2851	3.36392	0.963167	3.16032	0.00157594	0.0158009
	Ighv1-9	139.73	3.04355	0.534568	5.09487	3.48982e-07	1.78196e-05
	Ighv10-1	27.8018	2.13209	0.654118	2.77028	0.00560082	0.0431199
	Ighv13-2	8.03009	2.49245	0.717475	3.02792	0.00246247	0.0225502
	Ighv14-1	8.52128	1.66513	0.507884	2.6485	0.00808502	0.0578684
	Ighv14-2	67.2374	1.92064	0.545583	2.93381	0.00334828	0.0286988
	Ighv15-2	4.2692	3.12717	1.08761	2.58106	0.00984981	0.067566
	Ighv2-5	30.2056	2.84155	0.744198	3.38827	0.000703344	0.00830774
	Ighv3-4	4.00869	3.24899	1.10535	2.64983	0.00805331	0.0576976
	Ighv3-5	6.20404	3.29095	0.891391	3.33293	0.000859351	0.00974902
	Ighv5-16	32.9904	1.91313	0.558933	2.85031	0.00436761	0.0352087
	Ighv5-17	124.4	2.73757	0.598432	4.03984	5.34867e-05	0.00107012
	Ighv5-2	2.83264	2.31755	0.732206	2.72813	0.00636947	0.0477235
	Ighv5-4	39.9148	1.75593	0.532331	2.69744	0.00698758	0.0514465
	Ighv5-9	18.663	2.98644	0.76525	3.4844	0.000493245	0.0063305
	Ighv6-3	73.3456	1.84079	0.576569	2.63766	0.00834812	0.0593859
	Ighv7-1	12.725	2.31388	0.690564	2.88731	0.00388548	0.0323249
	Ighv7-3	36.4918	2.08919	0.619674	2.85504	0.0043031	0.034803
	Ighv8-8	137.135	2.8376	0.757451	3.32378	0.000888074	0.00998949
	Ighv9-3	203.404	2.45439	0.557911	3.82569	0.000130407	0.00218877
	Ighv9-4	20.7398	2.91292	0.851042	3.04676	0.00231323	0.0214163
	Igkc	25103.9	1.66652	0.492151	2.736	0.00621919	0.0468838
	Igkv1-110	599.974	1.63487	0.493078	2.66667	0.00766078	0.0554973
	Igkv1-117	647.107	2.00911	0.456641	3.69898	0.000216467	0.00330887
	Igkv1-135	242.738	2.26001	0.35249	5.50373	3.7184e-08	3.04193e-06
	Igkv10-94	125.412	2.43511	0.565828	3.73808	0.000185431	0.00291309
	Igkv10-96	1222.82	2.74825	0.547833	4.43247	9.3161e-06	0.000254042
	Igkv12-46	371.033	3.04003	0.789406	3.44566	0.00056966	0.00707287
	Igkv12-98	46.8323	2.93249	0.829843	3.14818	0.00164291	0.0163536
	Igkv13-84	81.6565	2.63774	0.697331	3.32373	0.000888236	0.00998949
	Igkv14-111	474.947	2.02672	0.661113	2.58158	0.00983501	0.0674854
	Igkv16-104	229.372	2.78198	0.639917	3.84735	0.000119404	0.00203503
	Igkv17-121	94.3677	2.2763	0.577263	3.38892	0.000701693	0.00829723
	Igkv3-4	272.36	2.96622	0.55088	4.80363	1.55816e-06	6.16786e-05
	Igkv4-53	90.2037	2.59517	0.735467	3.0935	0.00197809	0.0189542
	Igkv4-57	169.66	1.88318	0.480479	3.25337	0.00114045	0.0122164
	Igkv4-58	42.1329	4.05578	0.832562	4.48709	7.22026e-06	0.00020685
	Igkv4-59	100.389	1.73352	0.46988	3.00825	0.00262759	0.0237278
	Igkv4-62	5.88103	3.2516	1.03261	2.83902	0.00452526	0.0361106
	Igkv4-63	21.8278	1.99547	0.632924	2.64719	0.00811637	0.0580329
	Igkv4-68	94.2611	2.56692	0.598186	3.75623	0.000172495	0.00274105
	Igkv4-72	137.459	2.21453	0.458464	4.13234	3.59088e-05	0.000766113
	Igkv4-79	43.9784	3.08069	0.935099	2.9523	0.00315416	0.0274504
	Igkv4-80	40.153	3.90604	0.86569	4.1424	3.43687e-05	0.000737024
	Igkv4-86	21.4877	2.27781	0.718916	2.72328	0.00646377	0.0483287
	Igkv5-39	120.176	2.28116	0.560957	3.4961	0.00047211	0.00613255
	Igkv5-48	216.325	2.32174	0.560837	3.56919	0.000358085	0.00492796
	Igkv6-14	172.662	3.52037	0.799972	4.0006	6.31808e-05	0.00122523
	Igkv6-17	147.148	2.36278	0.534495	3.82189	0.000132434	0.00221438
	Igkv6-20	43.4128	2.00227	0.500002	3.36452	0.000766776	0.00889525
	Igkv6-25	92.7386	1.80731	0.54676	2.72023	0.00652364	0.0487299
	Igkv6-32	370.701	2.94332	0.711448	3.6873	0.000226647	0.00341761
	Igkv8-19	154.398	3.22084	0.656305	4.41996	9.87178e-06	0.000266443
	Igkv8-27	108.051	2.3468	0.711742	2.84765	0.00440428	0.0354138
	Igkv8-28	130.554	3.68967	0.672286	5.01225	5.37962e-07	2.57605e-05
	Igkv8-30	312.275	2.19223	0.526733	3.55442	0.000378812	0.00514271
	Iglv1	996.231	2.84369	0.45571	5.53792	3.06089e-08	2.58049e-06
	Il11	67.0047	1.69487	0.373506	3.68098	0.000232337	0.00348632
	Il18rap	2302.02	2.04607	0.251895	6.85231	7.26661e-12	3.48496e-09
	Il1a	647.789	2.34173	0.49774	4.06182	4.86914e-05	0.000997676
	Il1f6	22.3344	7.07606	1.49231	4.52724	5.9759e-06	0.000176701
	Il1r2	197.74	1.80843	0.414355	3.59217	0.00032794	0.00459616
	Il1rn	1261.49	1.57819	0.345541	3.64123	0.00027134	0.0039508
	Il23a	70.1852	2.87959	0.402896	6.35299	2.11163e-10	5.21608e-08
	Il24	189.717	2.55127	0.713925	3.12535	0.00177591	0.017403
	Il33	43017.6	1.76762	0.386254	3.74783	0.000178368	0.00281615
	Inhba	276.187	4.22586	0.513914	7.60023	2.95596e-14	5.44093e-11
	Iqgap2	2214.09	1.39021	0.243505	4.39501	1.10768e-05	0.000293714
	Iqsec3	4.79215	4.16762	0.95209	4.04124	5.31701e-05	0.00106766
	Itga2	5441	2.14148	0.393672	4.62689	3.71203e-06	0.00012183
	Itgb4	2027.43	1.60317	0.23345	5.49655	3.87295e-08	3.14506e-06
	Ivl	2203.18	4.28408	0.913434	4.33976	1.4264e-05	0.000356004
	Jchain	5197.18	1.49518	0.425835	2.7597	0.00578545	0.0443999
	Kcne3	1048.7	3.09502	0.49611	5.59356	2.22465e-08	2.0305e-06
	Kcng3	12.0416	2.62619	0.464078	4.96941	6.71563e-07	3.07112e-05
	Kcnj10	127.524	1.22243	0.233166	3.87033	0.000108687	0.00188437
	Kcnn4	398.428	2.0213	0.321301	5.29503	1.18994e-07	7.38296e-06
	Kcnq2	6.9476	1.82515	0.53599	2.80817	0.00498244	0.0390949
	Kcns1	29.6068	3.602	0.720767	4.55348	5.27654e-06	0.000159002
	Kcnu1	42.338	1.83151	0.41022	3.68464	0.000229026	0.00344599
	Kctd19	61.6921	1.31477	0.303883	3.27353	0.00106213	0.0115114
	Kif12	36.3888	5.04948	1.27924	3.6971	0.000218076	0.00332144
	Kif5c	575.964	2.26948	0.443642	4.39427	1.11147e-05	0.000294365
	Klhl11	262.903	1.26904	0.193126	4.91413	8.9179e-07	3.86991e-05
	Klk1b27	9.90336	1.75801	0.377827	3.80602	0.000141222	0.00232438
	Klk6	4.69553	2.87886	0.877139	2.91728	0.00353096	0.0299164
	Klra1	179.767	2.10805	0.595696	3.00161	0.00268553	0.024109
	Klra17	58.7616	1.79165	0.219827	6.69459	2.16271e-11	7.83115e-09
	Klra2	242.494	1.24253	0.203717	4.52849	5.94064e-06	0.000175894
	Klra4	1182.56	3.48205	0.690585	4.5788	4.67641e-06	0.000144819
	Klra6	3.85243	2.86373	0.963417	2.64032	0.0082828	0.0590163
	Klrc1	181.658	2.74687	0.541592	4.48099	7.42965e-06	0.000212283
	Klrc2	38.8348	2.60465	0.637761	3.5823	0.000340583	0.00473762
	Kpna7	7.48894	2.41901	0.732682	2.86483	0.00417235	0.0340195
	Kremen2	42.4826	2.90235	0.414173	6.23495	4.51921e-10	9.8832e-08
	Krt12	8.23569	4.18132	0.730845	5.28336	1.26837e-07	7.74927e-06
	Krt13	29.1869	2.24088	0.403986	4.75482	1.98627e-06	7.43208e-05
	Krt14	331.64	5.2602	0.85421	5.78335	7.32272e-09	8.46828e-07
	Krt15	47.7153	2.53279	0.448391	4.93496	8.01679e-07	3.56287e-05
	Krt16	2.78885	3.04458	0.893684	3.04871	0.00229829	0.0213207
	Krt17	13.2724	3.9146	0.837796	4.29054	1.78239e-05	0.000426538
	Krt18	20558.9	1.52598	0.260543	4.62871	3.67946e-06	0.000121483
	Krt20	1481.43	3.25311	0.754228	3.88889	0.000100703	0.00177405
	Krt23	3939.75	1.44519	0.287478	3.91398	9.07856e-05	0.00163829
	Krt39	3.69865	2.69949	0.866069	2.74746	0.00600582	0.0456953
	Krt4	58.019	2.93245	0.556266	4.69641	2.64773e-06	9.37229e-05
	Krt5	27.9039	4.35613	0.719806	5.60724	2.05573e-08	1.90785e-06
	Krt6a	100.255	4.9422	0.75398	6.13039	8.76622e-10	1.60023e-07
	Krt84	22.8559	3.18868	0.81756	3.50883	0.000450082	0.00590345
	Krt87	349.668	1.51724	0.390425	3.0665	0.00216583	0.0203085
	Lad1	1981.62	2.14874	0.3277	5.58052	2.39794e-08	2.14436e-06
	Lancl3	87.8608	2.94161	0.367584	7.132	9.89209e-13	6.06935e-10
	Lcor	500.561	2.64605	0.302056	7.70073	1.35287e-14	3.73529e-11
	Ldhd	902.107	1.3881	0.312836	3.41425	0.000639569	0.00771957
	Lemd1	147.592	3.03799	0.491783	5.52681	3.26097e-08	2.71805e-06
	Lgals4	5330.92	2.61053	0.369274	6.20279	5.54718e-10	1.1451e-07
	Lgals7	5.74472	2.15349	0.56662	3.23584	0.00121284	0.0128608
	Lhx2	4.03002	1.7555	0.480475	2.98766	0.00281123	0.0250684
	Lhx4	2.04621	3.17639	0.995315	2.86983	0.00410687	0.0336282
	Lif	1977.42	1.38693	0.332533	3.20849	0.00133433	0.0138695
	Lin7a	19.0627	1.56741	0.428111	2.91374	0.00357127	0.0301956
	Lman1l	357.008	2.5813	0.793781	2.84876	0.00438893	0.0353253
	Lmbrd2	695.668	1.90294	0.235143	6.73181	1.67562e-11	6.67774e-09
	Lncenc1	10.2375	2.40095	0.528662	3.93625	8.2765e-05	0.00152089
	Lnpep	974.532	1.97812	0.312817	5.3006	1.15421e-07	7.22216e-06
	Lpar5	29.1732	1.22881	0.33839	2.68568	0.00723821	0.0529396
	Lrp8	273.208	1.34813	0.226657	4.53605	5.73178e-06	0.000170625
	Lrrc26	412.161	1.46627	0.304812	3.76059	0.000169514	0.00270341
	Lrrc66	127.891	3.1077	0.603574	4.61866	3.86225e-06	0.000125455
	Ltf	17361.3	2.62865	0.683711	3.37664	0.000733764	0.0086008
	Ly6c2	4205.67	1.41146	0.366018	2.98199	0.00286385	0.0254645
	Ly6d	6403.32	1.98397	0.416537	3.99477	6.4757e-05	0.0012525
	Lypd3	31.4032	3.70163	0.61656	5.48468	4.14219e-08	3.31495e-06
	Lypd8	47.1885	2.32495	0.540183	3.71162	0.000205939	0.00317298
	Mal	6887.41	1.41995	0.314346	3.49917	0.000466718	0.00607834
	Mbnl3	298.762	1.40614	0.215755	5.03411	4.80062e-07	2.35636e-05
	Mboat1	2986.24	1.94191	0.297713	5.4479	5.09688e-08	3.81442e-06
	Mboat2	387.996	1.75451	0.282444	5.07894	3.7955e-07	1.90534e-05
	Mcpt1	29902.9	4.84505	0.951246	4.75697	1.96523e-06	7.40752e-05
	Mcpt2	5602.08	4.80633	0.831324	5.39661	6.79128e-08	4.71303e-06
	Mcpt8	1663.32	3.86585	0.740401	4.7891	1.67535e-06	6.51499e-05
	Megf10	53.103	1.50747	0.32242	3.683	0.000230502	0.00346114
	Megf11	284.183	1.54873	0.206219	5.95837	2.54758e-09	3.60712e-07
	Meltf	74.0842	3.22607	0.807594	3.59843	0.00032015	0.00450412
	Mep1b	15.1616	3.53394	0.815847	3.93938	8.16909e-05	0.00150366
	Mettl7b	127.859	2.18026	0.558789	3.3291	0.000871272	0.0098539
	Mex3a	407.841	1.27406	0.351768	2.71218	0.00668428	0.0497112
	Mgarp	14.8951	2.88146	0.736461	3.47807	0.000505037	0.00644812
	Mgat4a	3878.08	1.91049	0.216301	7.3531	1.93657e-13	1.74214e-10
	Micall2	546.164	1.38077	0.22939	4.62432	3.75826e-06	0.000122981
	Mir200b	1.84295	2.70934	0.887736	2.6915	0.00711322	0.0522157
	Mir31	8.13021	2.42113	0.585446	3.58893	0.000332034	0.00464764
	Mir6481	1.93416	2.76031	0.76496	3.19012	0.00142215	0.0145901
	Misp	856.31	1.66303	0.289431	4.64024	3.47999e-06	0.00011664
	Mkrn2os	147.382	2.02929	0.377013	4.53376	5.79424e-06	0.000172252
	Mmp10	47.4871	5.21664	0.726886	6.73647	1.62282e-11	6.67774e-09
	Mmp12	2586.51	1.74269	0.449652	3.16398	0.00155626	0.0156391
	Mmp13	160.33	2.34264	0.399102	5.06797	4.02078e-07	2.00476e-05
	Mogat1	19.362	1.33655	0.315266	3.22443	0.00126226	0.0132513
	Mogat2	91.7349	3.77554	0.628521	5.49789	3.8436e-08	3.13275e-06
	Moxd1	90.6375	2.51702	0.545098	4.0305	5.56586e-05	0.00110358
	Mpp6	1271.67	1.31138	0.20884	4.74708	2.06377e-06	7.64842e-05
	Mpzl2	1623.07	1.56686	0.268923	4.63647	3.54406e-06	0.000118608
	Mpzl3	1435.45	1.78631	0.269604	5.43877	5.36489e-08	3.93686e-06
	Mroh3	113.182	2.43515	0.353638	5.98113	2.21594e-09	3.24144e-07
	Msln	8332.83	1.64864	0.335864	3.95591	7.62454e-05	0.001426
	Msr1	1077.65	1.43467	0.307275	3.62759	0.000286074	0.00412774
	Mst1r	641.62	1.47914	0.27814	4.16748	3.07986e-05	0.000670888
	Msx3	33.2972	2.95327	0.497992	5.28778	1.2381e-07	7.61759e-06
	Muc13	41.1871	2.01782	0.460345	3.68816	0.000225885	0.00341699
	Muc5ac	648.617	2.09776	0.464531	3.827	0.000129712	0.00218077
	Muc5b	68207.1	2.17948	0.67994	2.73477	0.00624237	0.0470264
	Mx1	745.958	1.42986	0.327222	3.39178	0.000694396	0.00822845
	Myc	623.012	1.32181	0.208347	4.80836	1.52173e-06	6.0634e-05
	Myo1a	200.105	2.33252	0.404237	4.97856	6.40595e-07	2.97883e-05
	Myo3a	47.8775	2.71212	0.836122	2.86097	0.0042235	0.0343478
	Naaladl2	31.0951	2.96029	0.361777	7.29811	2.91831e-13	2.30213e-10
	Naip2	1152.86	1.26529	0.205415	4.60185	4.18756e-06	0.000133857
	Ncam1	89.1598	2.26741	0.583297	3.33862	0.000841949	0.00958112
	Ncmap	308.985	2.58936	0.385569	5.88575	3.96264e-09	5.08876e-07
	Ndp	21.3724	2.09166	0.539573	3.28344	0.00102549	0.011219
	Nfasc	62.9191	1.88115	0.386419	4.04004	5.34429e-05	0.00107012
	Nfe2l3	305.788	1.65505	0.357044	3.73919	0.000184616	0.00290235
	Ngf	157.208	4.17453	0.523045	7.36941	1.71379e-13	1.72065e-10
	Nipal1	2164.44	1.32079	0.315703	3.17005	0.00152415	0.0153303
	Nkx6-3	15.7672	1.34004	0.320806	3.17961	0.00147471	0.0149351
	Nlrc4	584.046	1.98852	0.292107	5.71203	1.11635e-08	1.17981e-06
	Nlrp1c-ps	53.0905	1.3594	0.264132	3.93516	8.31399e-05	0.00152651
	Nlrp6	17.224	2.366	0.552446	3.70353	0.000212621	0.00326363
	Npffr2	6.48871	2.26074	0.527329	3.68033	0.000232936	0.00349293
	Nptx2	44.8146	1.53142	0.369558	3.27803	0.00104535	0.0113791
	Npy	1543.06	4.15448	0.741115	5.17393	2.29224e-07	1.27214e-05
	Npy4r	16.3632	2.4065	0.579019	3.60351	0.000313954	0.00443673
	Nrk	377.827	2.77447	0.720316	3.40749	0.000655632	0.00786189
	Nt5c1a	41.6779	2.78282	0.584766	4.21163	2.53536e-05	0.000570857
	Ntm	117.75	2.1051	0.430724	4.14442	3.40679e-05	0.000731284
	Nts	39.9179	1.50146	0.298496	3.95806	7.55619e-05	0.00141562
	Ntsr2	32.6362	2.03443	0.597383	2.8699	0.004106	0.0336282
	Oacyl	32.2087	1.23625	0.220795	4.14979	3.32776e-05	0.000717108
	Oasl1	241.294	1.70835	0.436901	3.17771	0.00148442	0.0150128
	Obp2a	7.84539	5.78809	1.46073	3.74339	0.000181557	0.00286037
	Ociad2	3627.66	1.56129	0.241753	5.13452	2.82867e-07	1.49473e-05
	Ocstamp	18.7167	2.34758	0.441341	4.59413	4.34552e-06	0.000136924
	Oit1	2911.17	2.60051	0.633886	3.59767	0.000321085	0.0045144
	Omp	66.7805	1.48852	0.286883	4.07317	4.63766e-05	0.000958247
	Onecut2	1100.36	5.63839	0.695765	7.64395	2.1066e-14	4.23005e-11
	Onecut3	424.956	4.45535	0.637142	6.49047	8.5569e-11	2.55323e-08
	Osbp2	174.951	3.50456	0.544359	5.85012	4.91229e-09	6.0616e-07
	Oscar	3.62924	2.65341	0.666811	3.49936	0.00046638	0.00607752
	Otop2	61.3904	4.9099	0.941382	4.8757	1.08422e-06	4.5703e-05
	Otop3	217.031	4.36978	0.856282	4.72949	2.25081e-06	8.17696e-05
	Ovol3	6.92369	2.31375	0.694077	2.87252	0.0040721	0.0334367
	Padi1	60.5853	3.41305	0.515846	5.99607	2.0215e-09	2.97673e-07
	Padi2	640.043	1.28513	0.266056	3.62756	0.000286109	0.00412774
	Padi4	427.183	2.63453	0.422297	5.48081	4.23394e-08	3.35195e-06
	Pak3	136.046	2.54138	0.672667	3.30235	0.000958785	0.010642
	Paox	320.748	1.43209	0.259909	4.27878	1.87922e-05	0.000445845
	Pappa	104.006	1.82181	0.29119	5.15747	2.50308e-07	1.35843e-05
	Paqr5	526.535	2.38042	0.388185	5.30782	1.10941e-07	6.96158e-06
	Pax8	71.1834	3.94084	0.790821	4.57859	4.68131e-06	0.000144819
	Pax9	212.099	3.96199	0.846569	4.30205	1.69221e-05	0.000409393
	Pbp2	3.82466	3.45227	0.889692	3.52063	0.00043053	0.00570117
	Pcdh15	7.17507	2.76312	0.567072	4.30831	1.64506e-05	0.000401503
	Pde11a	338.453	1.58717	0.490509	2.58338	0.00978361	0.0673
	Pdgfc	183.812	1.22768	0.21053	4.3114	1.62224e-05	0.000397691
	Pdx1	87.8931	4.75401	0.925493	4.79097	1.65978e-06	6.4759e-05
	Peak1os	1.86388	2.32916	0.724815	2.77196	0.00557195	0.0429575
	Pgap1	2055.96	2.32549	0.325089	6.16906	6.86985e-10	1.35483e-07
	Pgk1	4442.84	1.26411	0.280196	3.36945	0.000753176	0.00877897
	Pik3c2a	5068.8	1.48857	0.200669	5.82338	5.76703e-09	6.96077e-07
	Piwil2	100.729	1.45785	0.341955	3.32748	0.000876366	0.00990643
	Pkhd1	421.527	1.90669	0.435708	3.64163	0.000270915	0.00394721
	Pkp1	533.15	3.84638	0.727933	4.84437	1.27014e-06	5.23411e-05
	Pla2g10	73.9248	2.22405	0.535608	3.55493	0.000378081	0.00513595
	Pla2g10os	3.19863	2.48009	0.747514	2.8897	0.00385607	0.0321286
	Pla2g4c	165.496	1.6787	0.400144	3.39552	0.000684986	0.00814315
	Plac8	5891.31	2.04305	0.41517	4.15023	3.32146e-05	0.000716448
	Platr27	3.56942	2.40299	0.718675	2.89838	0.00375094	0.0313948
	Plek2	1020.69	2.47642	0.386525	5.57899	2.41922e-08	2.14601e-06
	Plekhg3	1809.39	1.40509	0.235936	4.59907	4.2438e-06	0.000135068
	Plekhs1	381.796	3.60271	0.572701	5.73198	9.92631e-09	1.08006e-06
	Plpp2	3150.52	1.53216	0.269072	4.50497	6.63831e-06	0.000192424
	Plut	179.195	4.92743	0.984938	4.67789	2.89843e-06	0.000101459
	Pmepa1os	16.0671	1.50405	0.274333	4.3161	1.58809e-05	0.00039062
	Porcn	3449.31	1.96767	0.306969	5.36755	7.98131e-08	5.26242e-06
	Pou5f1	3.40717	4.5939	0.939926	4.54706	5.43994e-06	0.000163257
	Pparg	1311.71	1.55972	0.306347	4.04678	5.19259e-05	0.00104935
	Prap1	329.818	7.74952	0.969825	7.66067	1.84959e-14	4.08538e-11
	Prl	2.92351	4.2635	1.1913	3.31025	0.000932141	0.0104143
	Prl2c2	85.6656	5.32647	1.13471	4.4121	1.02372e-05	0.000275083
	Prl2c3	122.692	4.42138	0.95772	4.28244	1.84851e-05	0.000439504
	Proc	48.8093	1.45878	0.324883	3.50521	0.000456248	0.00597014
	Prokr2	7.226	3.66457	0.88018	3.79987	0.000144775	0.00236873
	Prom1	3717.03	1.6497	0.337124	3.94424	8.00524e-05	0.00148339
	Prr5	261.826	1.23744	0.227686	4.02943	5.59121e-05	0.00110662
	Prrg4	506.413	1.37319	0.223722	4.7076	2.50656e-06	8.97323e-05
	Prrx2	209.004	2.23213	0.338914	5.64195	1.68139e-08	1.6433e-06
	Prss16	106.108	2.17113	0.325606	5.68518	1.30673e-08	1.33625e-06
	Prss2	9.78406	2.78826	0.573212	4.30602	1.66217e-05	0.000404339
	Prss22	694.496	2.88469	0.521077	4.9219	8.5708e-07	3.74875e-05
	Prss27	10.4031	2.25348	0.534932	3.61444	0.000300996	0.00430039
	Prss32	30.4193	2.36724	0.706454	2.89791	0.00375662	0.0314304
	Prss42	27.5604	2.02237	0.474399	3.58847	0.000332628	0.00465116
	Psapl1	112.865	2.7626	0.565497	4.31938	1.56468e-05	0.000386152
	Psca	160.22	3.41848	0.673999	4.59716	4.28288e-06	0.000136019
	Psg17	4.7531	4.13574	0.925116	4.1246	3.71373e-05	0.000784215
	Psg29	7.73386	3.71388	0.879074	3.86074	0.000113042	0.0019446
	Ptar1	136.486	1.92095	0.304162	5.26347	1.41363e-07	8.50795e-06
	Ptges	5629.04	1.51624	0.268357	4.45764	8.28664e-06	0.000231397
	Pth2r	4.68332	2.75402	0.788176	3.08817	0.00201392	0.0191905
	Ptprh	53.6208	2.49864	0.517763	4.20779	2.57883e-05	0.000578875
	Ptprn2	1205.24	1.94987	0.389812	4.18119	2.89993e-05	0.000639132
	Ptprz1	777.785	1.25677	0.306617	3.05517	0.00224935	0.0209547
	Pyy	59.2745	5.2034	0.881795	5.53803	3.05899e-08	2.58049e-06
	Rab3b	112.748	1.50303	0.362546	3.26312	0.00110195	0.0118615
	Raet1d	49.6396	1.81966	0.49481	3.03078	0.00243926	0.0223562
	Ralyl	30.9453	2.3459	0.59386	3.4114	0.000646296	0.00777103
	Rbp2	32.3458	1.33433	0.331356	3.06115	0.00220488	0.0206013
	Rdh1	33.9062	1.33801	0.283389	3.59227	0.00032781	0.00459616
	Reg1	22.7922	4.00248	0.777372	4.73709	2.16811e-06	7.95063e-05
	Reg3b	5.26445	2.51945	0.767951	2.86404	0.00418272	0.0340915
	Reg3g	13756.9	5.06647	1.03812	4.57217	4.8271e-06	0.000148704
	Rgs13	4.82799	2.88302	0.887917	2.88656	0.00389484	0.0323661
	Rgs16	437.373	1.56836	0.404472	3.08639	0.00202605	0.0192894
	Rgs17	160.832	2.60745	0.588785	3.88503	0.000102316	0.00179362
	Rgs5	3112.14	1.25932	0.262918	3.57267	0.000353365	0.00488691
	Rhbdl2	287.782	1.35617	0.377118	2.74762	0.00600304	0.045691
	Rin1	1184.57	1.35714	0.221477	4.68283	2.82936e-06	9.93559e-05
	Rnase2a	34.1376	3.89942	0.739353	4.84129	1.28997e-06	5.28625e-05
	Rnf152	166.845	1.23803	0.291484	3.14951	0.00163543	0.0163012
	Rnf183	136.78	2.43818	0.368937	5.74129	9.39559e-09	1.03765e-06
	Rnf224	6.7144	3.18186	0.758359	3.77375	0.000160812	0.00258517
	S100a14	8154.74	1.98239	0.381073	4.3624	1.28646e-05	0.000329645
	S100a6	25826.6	1.56477	0.282248	4.4102	1.03277e-05	0.000277178
	Sall4	45.5498	3.68904	0.805798	4.181	2.90225e-05	0.000639132
	Samd5	539.65	1.74252	0.273808	5.19532	2.04365e-07	1.15448e-05
	Scara3	1055	1.40078	0.326697	3.30819	0.000939017	0.0104764
	Scgb3a1	18993	2.33132	0.642853	3.12873	0.00175562	0.0172347
	Scin	96.496	3.00655	0.537378	4.99937	5.7519e-07	2.73221e-05
	Scn8a	397.623	2.87184	0.531691	4.79949	1.5907e-06	6.2854e-05
	Scn9a	5.84617	2.86418	0.713238	3.56708	0.000360983	0.00495858
	Sdcbp2	1698.52	2.43834	0.372948	5.68	1.34693e-08	1.35849e-06
	Sdsl	56.3854	1.40196	0.379294	2.85257	0.00433674	0.0350109
	Serpinb11	15.9841	6.23138	0.962982	6.13862	8.32438e-10	1.53224e-07
	Serpinb12	24.0737	1.65821	0.446145	2.9995	0.00270427	0.0242418
	Serpinb5	826.25	3.24856	0.633364	4.62382	3.76734e-06	0.000123096
	Serpinb9b	125.467	1.48098	0.348608	3.33034	0.000867415	0.00982033
	Sfn	1333.13	1.43148	0.205401	5.41128	6.2576e-08	4.4443e-06
	Sgk2	28.5962	2.01639	0.491579	3.4509	0.000558728	0.00697636
	Sgms2	1117.08	1.48117	0.27245	4.26196	2.02645e-05	0.000472155
	Sh2d1b1	701.415	1.50605	0.318365	3.72542	0.00019499	0.00303733
	Sh2d4b	186.577	1.51471	0.29694	4.02342	5.73599e-05	0.00112957
	Sh2d5	415.974	2.91256	0.426534	6.0782	1.2154e-09	2.03377e-07
	Sh3bgrl2	2709.81	1.34104	0.172735	5.91102	3.40003e-09	4.497e-07
	Shc4	106.842	1.31811	0.250339	3.98704	6.69036e-05	0.00128501
	Shf	368.95	2.31497	0.405804	4.9161	8.82836e-07	3.8386e-05
	Sidt1	578.173	1.24716	0.233921	3.96354	7.38464e-05	0.00139174
	Slc10a2	6.03009	5.80775	1.55306	3.53351	0.00041008	0.00548296
	Slc17a6	650.136	4.9647	1.13973	4.07527	4.59604e-05	0.000951427
	Slc17a9	730.58	1.37637	0.240666	4.38935	1.13691e-05	0.000298569
	Slc22a20	7.38868	1.91976	0.584318	2.73783	0.00618465	0.0467031
	Slc25a21	8.6776	3.91805	0.932506	3.85848	0.000114096	0.00195664
	Slc25a48	80.7033	2.98149	0.502401	5.29754	1.17371e-07	7.3234e-06
	Slc28a3	146.974	2.02081	0.549122	3.09733	0.0019527	0.0187936
	Slc2a5	47.371	2.12042	0.414224	4.3465	1.3833e-05	0.000347999
	Slc35g1	1501.67	1.87393	0.244232	6.36253	1.98461e-10	5.03602e-08
	Slc38a11	50.0234	1.84861	0.50607	3.02054	0.00252325	0.0229829
	Slc45a3	1454.18	1.3645	0.263846	3.95876	7.53386e-05	0.00141263
	Slc4a11	850.044	3.20609	0.392536	7.35242	1.94644e-13	1.74214e-10
	Slc4a7	1619.27	1.67101	0.227541	5.93741	2.89564e-09	3.99743e-07
	Slc5a5	91.7377	1.7008	0.514255	2.68506	0.0072517	0.0529856
	Slc5a8	22.5485	3.79506	0.717537	4.84305	1.27862e-06	5.24948e-05
	Slc5a9	133.353	1.49128	0.442333	2.64796	0.00809796	0.0579235
	Slc6a12	10.5785	2.09017	0.605167	2.92509	0.00344357	0.0293334
	Slc6a19	13.8871	1.84167	0.462281	3.29165	0.000995999	0.0109669
	Slc9a2	233.36	1.63156	0.383572	3.41933	0.000627752	0.00762695
	Slfn10-ps	185.645	3.15566	0.279211	10.156	3.11658e-24	6.88391e-20
	Smpd3	1058.15	2.3623	0.381041	5.3598	8.33133e-08	5.47686e-06
	Snai3	91.1548	1.5508	0.241738	5.09148	3.55286e-07	1.80819e-05
	Snap25	105.529	2.56216	0.545714	4.10868	3.97925e-05	0.00083154
	Snord118	2.23095	2.34606	0.768824	2.63527	0.00840711	0.0597094
	Snord13	3.52128	3.14469	0.94671	2.98369	0.00284791	0.0253545
	Soat2	137.536	1.69368	0.31413	4.37299	1.22559e-05	0.000316617
	Sowahb	927.677	1.28314	0.285363	3.37513	0.000737811	0.00862397
	Sox21	114.855	2.03587	0.451995	3.79621	0.000146926	0.00239859
	Spaca4	82.7352	1.35026	0.328585	3.13544	0.00171599	0.0169512
	Spata31d1a	43.0387	1.63531	0.5007	2.62693	0.00861581	0.0609564
	Spdef	136.677	1.7564	0.375519	3.82512	0.00013071	0.00219053
	Spp1	27358.6	1.31373	0.28828	3.44711	0.000566616	0.00705094
	Sprr1a	354.177	2.31641	0.668764	2.98523	0.00283365	0.0252378
	Sprr2b	3.82812	2.536	0.675054	3.2827	0.00102819	0.0112373
	Sprr2g	7.45263	3.74985	0.965016	3.55418	0.000379154	0.00514419
	Sptssb	575.242	1.89624	0.353525	4.45863	8.24859e-06	0.000230626
	Srd5a1	301.923	1.64845	0.260245	5.10463	3.31451e-07	1.71856e-05
	Sstr3	10.367	1.31104	0.372008	2.66404	0.00772075	0.0558219
	Ssu2	27.1924	1.21294	0.332636	2.68443	0.0072654	0.0530506
	St8sia3	8.64649	1.86631	0.585015	2.6432	0.00821275	0.0585964
	St8sia6	5499.13	2.21577	0.390532	4.85432	1.20802e-06	5.00615e-05
	Stc2	410.744	1.44973	0.330502	3.41823	0.0006303	0.00764109
	Steap1	99.2121	1.92479	0.372838	4.30426	1.67546e-05	0.000407124
	Steap2	1574.73	1.23391	0.177796	5.14024	2.74381e-07	1.45686e-05
	Stk32a	702.531	1.27175	0.277097	3.43472	0.000593163	0.00730311
	Stk32b	15.5512	1.98368	0.639608	2.6011	0.00929259	0.0645658
	Stra6	98.5963	3.02862	0.466302	5.80873	6.29485e-09	7.45232e-07
	Styk1	464.14	2.8274	0.507839	4.9374	7.91692e-07	3.53985e-05
	Sult1b1	14.671	4.25485	0.724498	5.43114	5.5995e-08	4.05514e-06
	Sult1c1	10.4345	6.59838	1.72455	3.64059	0.000272017	0.00395805
	Sult1c2	84.8923	2.02103	0.629896	2.7005	0.00692355	0.051095
	Sycp2l	25.3005	3.73826	0.809707	4.2216	2.42578e-05	0.000548983
	Syndig1	6.62002	1.86137	0.507963	3.0344	0.00241011	0.022135
	Synpr	234.377	3.20238	0.749596	3.84525	0.000120431	0.00204308
	Syt13	297.206	2.9639	0.466562	5.66677	1.45512e-08	1.44024e-06
	Syt16	201.137	3.1395	0.820383	3.43681	0.000588607	0.00725915
	Syt6	32.9296	1.25263	0.317169	2.94049	0.00327694	0.0282441
	Syt8	1813.68	3.44349	0.647771	4.8219	1.42195e-06	5.75777e-05
	Sytl5	354.861	2.54812	0.359108	6.20461	5.48319e-10	1.14257e-07
	Tarm1	25.8169	1.96677	0.632046	2.60546	0.00917512	0.0640114
	Tc2n	5342.33	1.87512	0.332321	4.67958	2.87463e-06	0.000100785
	Tceanc	865.147	1.48188	0.320438	3.62592	0.000287939	0.00414602
	Tenm1	11.2944	5.97575	1.37538	4.11214	3.9201e-05	0.00082151
	Tenm4	649.335	1.77948	0.402312	3.62773	0.000285923	0.00412774
	Tes	3632.74	1.40055	0.228377	4.73142	2.22955e-06	8.13133e-05
	Tff1	2261.21	2.63971	0.87766	2.64307	0.00821592	0.0585964
	Tff3	26.137	6.05706	0.940929	6.09723	1.07921e-09	1.88841e-07
	Tgfbr1	9379.3	1.76515	0.249921	5.78244	7.36253e-09	8.46998e-07
	Tgif1	2717.4	1.202	0.18644	4.73077	2.23664e-06	8.13888e-05
	Thbs2	369.141	1.78874	0.4552	3.22657	0.00125283	0.0131586
	Thbs4	13.7989	2.24148	0.581542	3.30412	0.000952748	0.0106017
	Themis3	23.6474	2.51947	0.47773	4.60401	4.14438e-06	0.000133248
	Thpo	342.537	1.68382	0.391151	3.48669	0.000489038	0.00629847
	Tigit	91.6186	1.95361	0.336729	4.85143	1.22577e-06	5.0702e-05
	Timp1	1239.89	1.53346	0.387094	3.1348	0.00171972	0.0169658
	Tm4sf4	4.83093	1.7405	0.54623	2.60056	0.00930725	0.0646474
	Tmem121	3.58054	2.40488	0.695797	2.9964	0.00273189	0.0244696
	Tmem150b	372.496	1.72933	0.381056	3.69849	0.000216884	0.00331233
	Tmem151b	9.60687	1.75725	0.517888	2.77522	0.00551644	0.0426188
	Tmem210	4.88714	2.04271	0.578543	2.97768	0.00290442	0.025692
	Tmem211	5.99536	1.74984	0.493302	2.89851	0.00374944	0.0313941
	Tmem236	28.2909	3.24988	0.581396	5.03938	4.67032e-07	2.29751e-05
	Tmem45b	144.528	2.70902	0.82014	2.91294	0.00358038	0.0302109
	Tmem54	612.287	1.78463	0.362131	4.04448	5.24401e-05	0.00105781
	Tmprss11a	10.3775	2.46221	0.561558	3.81477	0.000136312	0.00227268
	Tmprss11b	1.78923	3.79919	0.998345	3.48495	0.000492226	0.00632478
	Tmprss11d	24.3067	3.64703	0.713832	4.6608	3.14982e-06	0.000108033
	Tmprss11e	123.423	6.15904	0.751566	7.76916	7.90061e-15	2.90848e-11
	Tmprss11g	26.2444	4.38848	0.969705	4.19558	2.72173e-05	0.000606635
	Tmprss3	43.669	2.26805	0.488072	3.99133	6.57042e-05	0.0012686
	Tmprss6	55.5457	2.52372	0.541734	4.06791	4.74369e-05	0.000978325
	Tnfrsf12a	3229.61	1.54646	0.255891	4.79291	1.6438e-06	6.43784e-05
	Tnfrsf23	2755.19	2.09491	0.440559	4.02877	5.60693e-05	0.00110874
	Tnfrsf26	515.311	1.83454	0.345956	4.37783	1.19869e-05	0.000311124
	Tnfrsf9	720.077	2.58803	0.42498	5.33679	9.46064e-08	6.14608e-06
	Tnfsf4	22.9521	3.29022	0.652831	4.54976	5.37081e-06	0.000161622
	Tnfsf8	188.808	1.58095	0.281739	4.47559	7.61998e-06	0.000216059
	Tnip3	306.23	1.93628	0.306024	5.28156	1.2809e-07	7.79411e-06
	Tnni2	343.293	2.45736	0.3016	7.08674	1.37309e-12	8.19699e-10
	Tns4	1847.39	2.78811	0.498542	4.95066	7.3964e-07	3.34093e-05
	Tpbg	113.455	1.44408	0.358549	3.13507	0.00171812	0.0169646
	Tpd52l1	96.37	2.25306	0.50945	3.7944	0.000147998	0.00241432
	Tph1	160.908	4.67242	0.846283	5.14299	2.70398e-07	1.43917e-05
	Tpmt	290.713	1.30022	0.279866	3.50247	0.000460958	0.00601751
	Tprg	29.4275	1.45105	0.328023	3.4481	0.000564552	0.00702922
	Tpsab1	1400	3.61133	1.15524	2.84903	0.00438523	0.0353121
	Trex2	36.069	1.66695	0.405807	3.31919	0.000902775	0.0101272
	Trim15	489.497	2.08467	0.446543	3.95185	7.75489e-05	0.00144427
	Trim6	637.366	1.82566	0.250536	6.00976	1.85798e-09	2.84993e-07
	Trp63	82.6552	2.01503	0.503795	3.36452	0.000766772	0.00889525
	Tspan1	6274.94	1.26094	0.270083	3.48388	0.000494207	0.00633555
	Tspan6	922.064	1.27975	0.335503	2.86063	0.00422798	0.0343611
	Tspo2	0.936284	2.74264	0.901455	2.68748	0.00719928	NA
	Ttc22	202.62	1.57385	0.29893	4.19445	2.73536e-05	0.000608445
	Ttc39aos1	321.131	1.67924	0.241037	5.63915	1.70892e-08	1.6623e-06
	Ttc9	2907.61	1.35576	0.232572	4.45352	8.4474e-06	0.000234995
	Ttyh1	198.499	1.29636	0.247281	3.94839	7.86771e-05	0.00146158
	Tubal3	10.923	3.42954	0.96609	3.21869	0.00128777	0.0134807
	Twist1	10.7919	1.80689	0.552022	2.69354	0.00706981	0.051966
	Ubd	29.1118	2.44321	0.473948	4.47983	7.47033e-06	0.000212884
	Ugt1a2	1.72409	3.62476	0.944211	3.50003	0.00046521	0.00606944
	Ugt2a3	5.70948	2.23713	0.57981	3.30647	0.000944781	0.0105236
	Ugt2b34	97.9508	2.48305	0.811418	2.66577	0.00768125	0.0555909
	Ulbp1	196.971	1.23077	0.317298	2.87038	0.00409978	0.0336139
	Unc13c	25.4214	2.97909	0.536263	4.95856	7.1016e-07	3.24091e-05
	Upk3bl	46.4614	2.62119	0.517786	4.44428	8.81865e-06	0.000243483
	Uprt	320.823	1.4492	0.190292	5.93404	2.95571e-09	4.02999e-07
	Uroc1	14.7504	1.96836	0.558591	2.95093	0.00316817	0.0275289
	Ush1g	58.0204	4.6513	0.695225	6.23008	4.66199e-10	1.00955e-07
	Uts2	457.691	5.73601	0.715061	7.57419	3.61368e-14	5.77139e-11
	Vash2	68.9991	2.73312	0.399646	6.03814	1.55905e-09	2.44229e-07
	Vil1	394.488	2.39937	0.385567	5.39303	6.92796e-08	4.73761e-06
	Vsig1	601.696	2.88505	0.489012	5.24536	1.55976e-07	9.16278e-06
	Vstm5	419.895	2.12961	0.448509	4.03473	5.46654e-05	0.00108779
	Vtcn1	422.126	2.34137	0.463758	4.35867	1.30856e-05	0.000334143
	Wdr72	222.705	2.22706	0.418257	4.55955	5.12622e-06	0.000155533
	Wfdc17	1311.09	1.34874	0.276002	3.72728	0.000193555	0.0030278
	Wnt16	8.83607	1.7679	0.404024	3.58369	0.000338771	0.00471802
	Wnt7b	700.595	1.88681	0.314817	4.97688	6.46161e-07	2.97902e-05
	Xk	182.09	1.35277	0.173781	5.94295	2.79931e-09	3.91336e-07
	Xkr9	16.588	3.12546	0.490389	5.7209	1.05963e-08	1.13617e-06
	Zdhhc15	233.814	1.48101	0.363276	3.19595	0.0013937	0.0143716
	Zdhhc21	4046.69	1.45558	0.279358	4.06496	4.80402e-05	0.00098708
	Zfp125	20.2097	3.09266	0.85131	3.25694	0.00112621	0.0120932
	Zfp239	207.741	1.59584	0.390211	3.26962	0.00107694	0.0116377
	Zfp442	94.3379	1.6556	0.234997	5.68347	1.31986e-08	1.34324e-06
	Zfp52	788.805	1.2176	0.178481	5.02909	4.92818e-07	2.40295e-05
	Zfp618	578.451	1.60015	0.354791	3.60819	0.000308338	0.00438166
	Zfp804a	3.20985	2.25695	0.698091	2.77464	0.00552629	0.042665
	Zfp871	783.048	2.50626	0.302093	7.23705	4.58551e-13	3.16515e-10
	Zfp991	58.9059	1.42774	0.350237	3.16283	0.00156244	0.0156941
	Zic5	36.6943	2.25219	0.643445	3.00289	0.00267431	0.0240377
	Zim1	12.3841	2.83474	0.473661	5.30915	1.10139e-07	6.95071e-06

## Sheet: Figure5
FIGURE 5
		A	Start											End
		IgG	9.9468	11.9423	9.0565	9.0565	9.0565	9.3942	9.3942	7.8285	8.7188			6.4163	6.5698	0.7982	0.2	3.7761	12.7712	4.912	6.4163	9.0872
		anti-GDF15	11.7274	8.4732	10.4687	9.3942	9.3942	11.1134	13.2624	7.8285	7.8285	8.7188	8.7188	7.8592	7.7978	3.684	7.982	5.4953	7.2759	9.9468	6.3856	0.2	9.1793	12.5563
		anti-GDF15+ActRII-Fc	9.9468	9.9468	9.9468	8.4732	8.4732	11.1134	8.6881	9.3942	7.8285			7.6136	7.7978	9.5477	10.8064	1.535	3.6533	1.9341	7.2759	9.824
		B	Start											End
		IgG	-19.5	-14.5	-18	-16.5	-13.6	-17.8	-17	-15.8	-14.3			-29	-30	-30	-30	-30	-21.9	-27	-28.9	-17.8
		anti-GDF15	-16	-16	-15.5	-15.9	-13.2	-15.5	-12	-15.3	-15.7	-15.4	-12.7	-31.6	-30	-32.2	-27.1	-30	-25.4	-25.5	-13.7	-18	-30	-30
		anti-GDF15+ActRII-Fc	-16	-13.6	-13.6	-12.2	-12.7	-16.6	-15.7	-14.8	-12.4			-30	-30	-30	-19.4	-25.1	-3.3	-8.2	-19.9	-30
		C	Fat mass (% change)				D	Lean mass (% change)				E	Probability of survival
			IgG	GDF15	GDF15+ActRII-Fc			IgG	GDF15	GDF15+ActRII-Fc			Weeks	IgG	anti-GDF15	anti-GDF15+ActRII-Fc
			-100	-100	-100			-9.11	-8.73	-8.82			9	1
			-64.2623	-95.37	-100			-7.08	-12.36	-2.85			9.7	1
			-29.3103	-73	-72.04			-1.42	-11.12	2.65			9.6	1
			-37.931	-100	-100			-7.03	-11.44	-7.86			7.7	1
				-100	-43.9				-13.96	-3.7			6.7	1
				-100	-89.9				-13.29	7.85			12.9			1
				-55.97	32.48				-2.48	-4.52			10			1
				4.31	-14.97				0.55	-4.52			12.6			1
													6.7			1
													8.1			1
													13.6		1
													9.9		1
													13.6		1
													9.1		1
													12		1
													10.9		1
													9.9		1
													10	1
													9	1
													12	1
													9.1		1
													8		1
													11.1			1
													10.9			1
													10.6			1
													9.1			1
		F	Start								End
		Control	10.7016	12.3823	11.9364	11.5591	9.7755	14.1316	10.9074		9.4325	11.5934	13.6171	11.7992	12.8282	11.4905	8.6779
		Ana	10.4958	10.6673	11.4905	11.1818	11.662	11.4219	12.0736		14.1316	9.3982	14.8862	13.7886	12.4509	11.9364	13.4113
		Ana + ActRII-Fc	8.7122	13.7543	9.3982	11.0103	11.2161	12.1079	10.976	11.2161	13.3084	12.5881	10.5987	17.1843	12.9311	14.8176	13.3427	11.8678
		G	Start								End
		Control	-18.3	-13.3	-12.7	-9.2	-11.2	-10.2	-12.5		-25.9	-15.3	-7.6	-9.2	-30	-33.2	-17.6
		Ana	-10.8	-11.1	-10.5	-9.6	-13.5	-11.7	-17.1	-9.7	-8	-25.4	-7.2	-30	-2.4	-11.3	-7.6	-5.5
		Ana + ActRII-Fc	-12.2	-10.3	-18.4	-14.2	-15.3	-12.3	-14.5	-9.9	-5.9	-0.4	-8.2	13.9	-2.8	10.6	5.2	8.2
		H	Lean mass (% change)					I	Lean mass (% change)											J	Probability of survival
			IgG	Ana	Ana+ActRII-Fc				IgG	Ana	Ana+ActRII-Fc										Weeks	Control	Ana	Ana + ActRII-Fc
			-47	31	27				3	2	13										5.71429	1
			-14	67	103				-4	2	21										6
			75	102	48				-1	1	8										6.42857
			2	20	71				1	-5	7										6.71429
			-33	163	187				2	10	18										7	1		1
				-6	71					-4	16										7.42857	1
				48	65					-9	3										7.71429	1	1
																					8	1	1
																					8.42857		1
																					8.57143
																					8.71429			1
																					8.85714
																					9
																					9.42857
																					9.57143	1
																					9.57143		1
																					9.57143		1
																					9.71429	1
																					9.71429		1
																					9.71429			1
																					9.85714		1
																					10			1
																					10.4286		1
																					10.7143	1
																					10.7143		1
																					10.7143		1
																					12			1
																					12			1
																					12.4			1
																					13			1

## Sheet: Figure6
B	Activin A (pg/ml)
	Non-Cancer	Lung Cancer
	81.5217	231.087
	114.13	225.435
	91.5217	253.261
	81.5217	166.739
	88.4783	156.739
	144.565	150.217
	101.522	178.043
	131.957	60.6522
	162.391	224.565
	110.217	308.913
	83.2609	296.739
	58.4783	145.87
	150.652	182.391
	86.7391	321.957
	133.696	123.261
	105.435	211.087
	101.522	156.304
	80.6522	125
	116.739	213.261
	128.913	136.304
	96.3043	178.478
	85.4348	214.13
	89.7826	188.913
	67.6087	239.783
	71.087	81.087
	70.2174	141.087
	60.2174	98.913
	79.3478	196.739
	61.9565	107.609
	81.087	114.565
	91.087	105
	153.261	98.913
	89.7826	97.6087
	110.217	154.565
	66.7391	120.652
	87.6087	172.391
	67.6087	104.13
	81.087
	74.5652
	77.6087
	57.6087
	66.3043
	85
	95.4348

## Sheet: Sup.Fig1
							C	Adipocyte Size gWAT
A	Weight Loss (%)	gWAT(mg)	BAT(mg)					WT																								(-)CACS
	26	166.7	42					WT1_1	WT1_2	WT1_3	WT1_4	WT1_5	WT2_1	WT2_2	WT2_3	WT2_4	WT2_5	WT3_1	WT3_2	WT3_3	WT3_4	WT3_5	WT4_1	WT4_2	WT4_3	WT4_4	WT4_5	WT5_1	WT5_2	WT5_3	WT5_4	3445_1	3445_2	3445_3	3445_4	3445_5	3635_1	3635_2	3635_3	3635_4	3635_5	3643_1	3643_2	3643_3	3643_4	3643_5	3647_1	3647_2	3647_3
	20	281.7	52.8					2767	5906	7245	2690	10894	2655	1417	1243	2319	4056	1975	3037	20663	14093	1760	3817	801	3004	15726	1372	10923	3836	1100	5966	2799	1605	4123	2711	1869	2184	2133	6033	566	617	5235	698	2011	2199	4192	3774	2127	5742
	10	300.9	43.8					3118	4377	10846	546	2180	8280	7535	7657	2449	993	3366	28968	1159	6008	7125	15690	1479	4355	2205	3005	880	5800	3575	2776	1103	5688	2551	7268	8608	3377	4289	2596	1300	1150	1729	7656	3755	15928	3378	3326	2685	719
	8	769.1	68.4					657	17106	3324	14642	6641	2333	532	1628	4775	5958	14058	614	10189	9833	4563	6663	13401	3281	666	847	7738	5219	2619	3516	4922	1634	3111	3733	7769	702	2575	1161	5220	13967	4421	4193	3880	1439	614	1089	522	13730
	1	537.4	73					5572	3471	2252	7390	5285	8592	4850	4219	2953	7348	15527	3198	1284	2125	14582	2987	578	6556	1924	3259	1281	920	2249	2832	1441	8219	8596	1927	2955	4446	6766	1170	5266	10656	11660	9015	4758	1738	3558	5976	6158	1666
	7	306	45.8					19886	6034	2636	3841	5271	909	11561	2871	2997	2612	13375	11092	16527	9986	2723	4748	2585	6199	998	3423	13136	5091	1553	13493	8512	3909	799	8247	4004	2397	7890	6874	5206	2067	1392	7268	4926	1006	7030	9933	9058	3950
	4	546.6	72.2					5444	9716	2483	6380	708	648	9047	4005	1264	646	12834	9753	5973	1015	6551	4232	8001	8743	7507	913	4440	1778	3800	1955	502	13775	1639	8854	9305	4495	1898	2201	5992	4413	4521	4643	7288	5722	7223	4451	1147	8621
	28	421	40.5					3010	6661	1142	16644	8996	2620	814	2429	3446	3119	4175	9173	6975	5370	2917	1334	4943	7645	493	18653	5239	4443	3670	12929	3434	2200	16102	4579	6809	11477	2212	4870	1071	3289	1086	1851	3530	1643	8930	6017	2897	8693
	28	274.8	40					11660	1182	6618	4816	7782	5270	6699	801	1554	20380	5077	501	7755	26088	11428	10242	3843	9777	9917	7433	831	2707	15195	606	16242	3654	4787	7878	5142	1487	4951	4855	764	3552	4266	863	3089	3920	628	6089	9167	1281
	30	349.7	59					11196	4364	5505	2994	2371	2091	1162	2042	3060	10518	6564	3552	2032	14476	1197	10140	8231	1345	2275	11511	7105	1792	7334	4195	6830	2734	6245	600	845	8214	5226	5002	2200	1398	2147	741	6204	6310	1821	2464	2195	1833
	41	78.7	54					4839	3044	5722	2686	12282	655	1961	8233	5391	3226	1848	8326	2613	1696	5734	3850	601	1217	2574	3350	1368	2329	3907	3931	2709	1295	793	3685	8979	1123	4025	5080	2878	4718	7290	1751	711	533	2182	4947	10720	2403
	35	218	49.9					4595	11747	3415	18340	1706	719	942	695	1233	2424	6033	25336	4882	1011	2209	7169	874	7466	995	5205	1377	3900	1103	1265	1763	5627	1643	830	2991	4835	3782	1400	7148	2826	949	3147	4510	4527	6682	5692	2873	8144
	9	403.8	58.3					10375	10533	17227	2292	6391	17369	9030	4362	9985	1675	4960	2198	525	5353	5089	734	662	590	596	10937	1699	4589	551	2017	4979	5423	6879	7617	14052	6727	4558	4657	853	650	2665	7851	930	975	16421	9592	3428	6161
	17	263.3	49.9					2520	6995	3302	7482	510	1775	1860	741	6238	5382	5970	6471	8075	20294	4469	4362	4303	3895	878	3160	2596	2098	4186	2659	2895	866	8934	1909	9100	1710	3975	8647	1847	3932	6637	2885	3051	11242	6680	3692	7848	999
	31	170.7	43					1100	2227	3301	3601	1100	898	1091	5650	10914	7078	911	9574	6445	2553	19205	2716	8215	568	3988	2544	4884	1258	634	5087	1257	835	7860	7892	10685	2248	9866	1227	5718	3042	2432	7773	2453	1160	4611	1005	3624	1642
	30	232.9	49.2					693	15299	914	672	607	8875	1768	1533	555	3914	5139	8126	672	4974	2640	11942	2340	2285	3440	8345	10208	1179	808	6905	6519	3557	3975	2008	1134	9396	1102	4280	742	4571	8184	1545	642	11587	13005	7036	3209	2097
	10	305.1	42.2					8060	2878	951	3125	12387	11379	2317	6250	2987	5661	2126	748	2922	5900	7135	11613	8161	9383	619	590	1540	613	1484	1245	870	6711	2656	702	5509	697	6974	5334	4308	10776	5097	1677	1441	2874	9474	629	9482	5503
	6	346.3	38.7					12202	16287	2500	6416	508	10321	7324	6590	5176	518	13521	887	5886	8210	11351	4671	6260	3061	7775	5797	3078	4493	6282	7516	8682	3003	2320	4520	3191	3507	644	5018	2044	2808	2763	633	3542	3776	5421	4380	652	5949
	24	161.2	43.1					9578	7237	5225	1969	2683	5960	3455	3082	2542	4939	10501	12008	1381	10291	28115	2959	4305	998	2513	1100	5970	655	9094	6207	11624	13417	9674	2803	11422	4424	10390	1072	4223	1246	2960	6895	6670	832	2933	2520	1731	638
	21	17.4	48.5					5726	11343	3389	9053	8190	15889	4268	5553	570	10128	5782	2760	10443	13731	19362	871	5544	7394	718	1285	5224	614	4280	5818	2060	4593	10106	6686	1216	853	8782	2768	1021	823	4245	5024	11958	9994	12860	8887	10867	1864
	30	118.6	25.9					526	5920	8081	18965	953	3850	855	1711	1780	3746	9942	12051	7233	2723	13688	803	1957	3855	4237	1449	1785	4223	2894	5245	1239	498	9807	3892	5877	3294	1660	881	747	2509	2709	10728	6721	4698	2037	1876	11747	5386
	5	380.2	71.5					27512	9865	1665	550	5361	33169	5309	841	8936	747	8604	3959	13842	4178	618	8610	11074	7356	2760	17520	567	4129	3328	14667	8162	3491	5612	5302	9541	6844	1321	1189	13302	5600	1186	1822	5342	5285	9816	869	7733	10573
	17	89.5	60.1					7944	12049	5556	1188	11250	9030	7875	12356	9751	11913	6789	26494	20833	9488	815	6477	2261	4261	1981	3025	8908	515	2455	864	7716	4662	10123	8209	10252	1439	3631	2987	925	3165	6300	7836	2623	8085	10150	1237	6991	6785
	34	60.2	27.7					5785	19749	897	838	23347	1725	3421	1258	6395	15385	15460	3323	6991	2606	1454	21520	2610	3409	910	14240	2563	947	5337	6976	8733	11863	2316	5480	7220	5776	14056	532	3986	11994	9335	2251	8977	13410	3697	9489	10424	10298
	14	257.3	44.1					2055	965	5061	8820	3660	16088	14594	2013	2340	10773	943	3462	5057	3839	16499	2534	4941	7378	2507	1938	3246	7442	590	16312	12369	8882	9858	4502	9083	2634	1047	9859	802	7594	7166	10399	9059	14493	3660	17782	4645	5414
	25	142.2	40					4231	7984	754	3786	7210	4834	2417	3319	1874	2486	7875	4260	13030	34344	2055	13484	17551	1045	2663	8576	1627	3938	14828	3218	12795	2114	1493	6670	4295	706	3966	6587	3615	2355	11063	2606	5725	4989	9078	7907	4324	6381
	16	340.8	52.3					8330	4979	4333	1012	4816	7509	596	5684	4409	8808	5361	4246	3171	2608	4347	3726	4793	1882	2524	1431	12234	4333	5272	2995	1398	7145	9996	7069	5330	1540	4847	1246	3024	515	5297	9462	8237	3638	2386	7725	8715	7475
	22	186.5	22.8					34725	7980	978	1421	8672	935	8830	2232	8280	14840	14287	5144	2633	546	8317	14059	10167	4728	1135	3223	14973	1242	3322	3644	9311	2070	1695	6268	4610	10935	5779	3819	6135	7615	1045	646	9858	8412	16382	7796	3752	1351
	0	391.6	46.5					3844	24455	6228	7714	12514	675	8086	2085	6058	5259	7288	7346	752	5557	2234	846	1988	6920	2859	8571	4115	9192	4308	5706	10183	3534	7369	768	6074	6362	15832	1579	4439	2878	8838	10813	8751	959	3165	14655	4613	3128
	0	493.1	46.5					19220	7386	8506	16177	549	5439	6057	13940	4788	8084	18659	1790	16369	10620	2958	701	1918	3981	4615	893	14616	840	9070	11485	966	494	3756	7401	5258	5569	6733	1849	1937	2845	11731	10593	12254	544	8044	4998	9514	5479
	0	356.5	57					11217	4307	27689	6927	1065	13805	8284	2561	918	2488	33158	18321	4655	26523	2606	8288	4463	7143	1349	798	9366	12729	3755	5438	12048	1655	5354	6901	3629	12712	5914	1395	3002	13081	5581	3749	5458	1030	6842	16165	4108	3083
								688	8973	18099	8174	18684	2681	674	2321	5174	20189	8120	9573	22313	12461	747	6774	5001	10113	1718	10178	1087	5344	3649	13357	2245	975	4944	11460	5715	1094	2692	9057	2072	5412	4487	1681	4764	6833	8267	1304	6894	10089
								4142	21103	6445	2381	1710	9846	22071	3761	4194	648	883	9929	3557	12534	866	3458	3085	2070	1443	2269	18049	721	5122	15938	9206	1014	11513	8028	4566	662	9506	1360	679	2857	5164	3362	3375	8976	9666	620	3867	10791
E	NEFA(mEq/L)							930	12729	17886	3457	2905	808	7679	13498	845	747	1033	4158	762	1323	1634	2817	4507	12648	3772	3294	4282	7420	7241	3279	5128	941	869	8175	995	6902	6240	2332	5119	4165	908	6032	2420	4249	9383	11171	6996	938
	WT	-CACS	+CACS					6835	8104	1052	1321	514	6658	10193	7220	7205	13188	4268	5301	4555	688	11138	17604	9417	4200	1758	1940	2624	7112	5060	10370	9184	13604	736	8616	7763	1062	3072	6894	4515	6141	2763	8521	1609	9346	12267	8984	5869	10949
	0.700707	0.301035	0.594128					6314	2120	1181	12572	4395	11013	5327	7359	5024	24715	11154	2886	8097	5884	18697	10419	13095	7075	3414	540	5843	8492	3314	7731	14587	7664	3939	1968	11136	3805	515	5398	8015	1786	13455	2602	8652	6569	4080	2832	20942	5006
	0.443141	0.611891	0.452023					8230	15573	11012	9827	10997	5153	920	4890	15426	8416	25945	9208	3058	4170	7701	5566	11272	4374	1156	959	12135	6337	4838	3336	5591	520	4552	4618	820	6117	16758	8654	3035	6605	7937	6534	8165	4252	7217	587	4499	1850
	0.345443	0.60301	0.540839					12358	3305	4869	503	1062	11014	3233	3258	15537	6377	4753	878	524	1780	19777	1070	5403	4560	1507	1174	6168	9271	896	14497	9700	2406	7192	539	12940	7347	10843	10122	4793	1037	9556	7193	10417	2037	13073	4489	7558	14107
	0.416496	0.700707	0.620773					23276	10030	4562	2117	12883	14885	1370	4546	2406	9510	19221	1514	3408	8252	3067	1095	748	2387	1053	16481	12658	8295	6159	891	3508	8674	496	5339	499	3798	2406	3325	5324	1353	3135	6072	2527	5313	11271	3318	3938	11310
		0.514194	0.514194					10111	6567	2515	19645	19486	4484	955	2374	9418	12744	2172	3912	6264	18222	3457	3474	5428	4658	2780	1141	743	3356	3025	13914	8087	7088	9342	3963	3502	6377	4603	6782	1002	1877	4597	4696	8224	723	9147	9042	12955	8672
		0.567483	0.647418					16380	6309	6986	1010	6860	864	3422	14210	2253	8808	8503	9213	12524	9564	13110	1455	2336	7427	6354	4486	9946	15561	4028	4166	5842	3260	6137	4972	5974	8845	1378	12360	3622	3120	12972	2016	3905	4438	6133	7637	2770	1670
			0.638536					3261	583	651	16943	607	8712	17934	6705	8978	9552	2292	1881	12013	9802	9305	12558	3653	12179	13669	2028	1209	5042	4060	5415	888	6954	717	6128	4220	1995	12964	9486	7280	5515	7952	1669	5781	3924	3170	9680	3061	5908
			0.505312					20977	5166	2492	7873	2442	4208	2575	19890	3827	13839	17190	13180	8972	3249	4440	20302	550	3144	1206	10492	1304	2385	3622	8500	12833	6152	1008	6878	16679	4707	2932	6901	3502	887	8856	4802	1706	13177	14038	8077	3119	9153
			0.9938					21295	1729	3541	8352	1803	8581	1643	1534	22932	638	10313	16763	596	12854	959	4120	8601	497	2921	1786	10365	1530	17287	13326	710	875	1897	3977	3738	3081	3231	4885	8079	6677	4234	1302	7617	7102	3921	3730	5911	2306
			2.12176					1548	13172	4415	764	535	2766	4089	536	3548	2126	12674	3630	2065	8534	7307	9206	1908	5434	2262	6495	5857	2942	1070	10236	5805	13634	6635	865	863	2976	10361	1504	1061	10332	3052	2353	4109	9490	8876	1864	7066	1724
			2.50367					4379	1002	3313	3580	21880	3761	1774	1588	4059	819	16819	758	4829	2922	15337	9569	5842	1023	1189	4158	4985	1115	3368	9188	517	3208	10765	9118	6190	976	15139	543	4323	4820	7312	3829	9516	6046	9000	10184	4754	1060
			0.301035					889	2049	1845	1604	596	8078	6566	4149	9275	2069	10507	5044	8148	9159	1141	3695	16155	1936	519	10414	859	3207	6287	6618	2648	4405	7627	12999	10073	6664	683	3402	6597	6402	13605	9291	14945	5464	9740	2849	13131	17470
			1.15367					1342	7397	1293	507	10859	8134	2257	585	1852	10967	15255	505	14499	1616	30050	5666	821	2349	10159	6145	10092	795	7626	2430	1916	4724	11049	876	10424	4661	7333	4479	556	10476	3284	8142	8267	3778	11465	5257	13840	15029
			0.434259					1320	664	1268	3812	2217	15442	2794	2888	2766	9770	5475	6889	3181	876	6197	1140	3472	8841	6464	8098	3025	1167	944	7676	5000	13041	4561	5589	8379	8417	5182	1753	4189	3298	4228	7414	4770	9142	9974	5976	3498	11943
			1.24249					10794	11704	744	753	18500	25785	8506	5455	7972	3812	5864	7447	9630	3888	493	2609	1028	13641	4124	7422	1073	7557	2573	2235	4663	3345	999	2050	3089	7932	3308	5329	1138	9920	835	11979	1546	2061	3565	6833	6929	1494
			0.238864					3950	15123	4053	9412	1091	852	5439	1066	3042	8866	3910	3768	1457	9182	5432	2504	2537	5924	1982	6638	9936	669	3278	3748	2377	2626	1047	7447	8674	2882	4116	3889	1164	4858	858	10225	11960	5916	6638	5409	3196	7318
			0.363207					11215	8139	20843	713	5935	8200	727	2576	2417	4483	1582	3554	1501	1872	929	3888	6071	525	13689	776	5434	6210	6435	2843	14138	4288	1058	1110	7854	1208	11578	9694	4963	2987	3226	1721	6204	10094	5277	4043	11026	1535
			0.860576					24803	605	16104	12165	5188	6612	4608	3525	5329	5682	2521	3840	2287	13142	2894	15974	700	6359	757	5703	1917	2883	5235	12327	6991	8715	14419	927	4791	1452	10369	8499	4058	2969	2354	1769	9548	1611	6626	1256	11187	4436
								14581	2466	4497	14004	10398	6037	3192	12246	1982	656	15837	9357	13071	8764	520	15638	1772	2211	16445	15124	5813	993	1414	3259	14662	8320	2298	1296	817	12279	4933	823	5442	1287	9923	8913	4168	14097	7494	1122	4386	2527
								13581	506	11866	21024	2211	17681	2304	1128	16221	17335	2552	1126	12550	5051	6534	4096	3212	11640	12077	8663	5827	6576	3085	8192	3179	8404	769	2888	11363	620	13002	2597	2265	680	10411	733	3642	1843	10106	11556	16021	7899
								624	5386	9215	9122	18151	14065	747	8792	7266	7134	4754	1121	5353	8517	1213	5597	11365	953	5006	8428	1591	3350	3807	3974	6020	4810	4825	12224	4138	9615	4518	4043	1848	2792	11137	3564	3603	13002	9774	7463	9175	1912
F	Leptin(mRNA)							15020	8665	4115	6327	7259	2807	6248	11682	11177	6093	5973	5813	25191	6155	3923	816	1707	2584	12847	1882	6936	1831	4795	3414	9561	6077	591	553	586	5927	2751	2937	4982	9505	7054	8871	9811	12812	6032	10924	4329	2213
	(-)CACS	(+)CACS						3222	20365	19029	2345	7958	16139	5248	3017	3528	11639	22379	1472	9251	493	7655	924	5045	704	2790	3461	5356	5350	3867	8625	14818	3604	8272	9718	6263	1713	5215	2287	4619	536	596	4372	6439	562	9545	8924	6418	9736
	0.98176	0.09224						10548	16260	3050	2036	20217	5691	1146	1375	2402	4823	2378	4919	1911	6860	1253	8047	5087	3939	1530	6340	11882	2259	3314	11214	8744	2664	5113	1729	5546	3246	11111	6026	1786	8524	1021	4674	11343	8496	2249	3428	7696	2790
	0.99809	0.09152						13721	16041	648	4709	6567	15965	15015	3683	1231	3500	3890	7946	14267	12775	21198	14982	7641	1412	4088	3049	2281	1566	1346	5018	11998	2912	16440	6520	11518	7438	8624	7748	5159	6806	2534	2389	8849	6239	11924	8198	5417	6453
	1.03385	0.12211						2581	4386	554	11328	3292	13507	983	4076	1405	7888	10033	30548	3653	7447	1253	23054	4432	518	529	9333	8419	7366	827	5632	2513	5787	2436	9446	6427	8739	563	7277	4548	4616	5209	915	5203	3331	8279	7462	3024	11625
	0.98712	0.11835						8382	5498	4666	2421	3978	6419	1016	4153	6264	8694	964	5283	760	17441	4667	12155	1420	3540	575	1791	8398	1264	6446	4610	4379	10583	12495	14186	10877	5496	7592	6538	772	2877	8536	8434	805	7986	17414	11762	18616	11199
		0.01297						5715	20613	7857	10794	18614	7977	6203	4832	3570	3832	17542	2634	965	3804	8185	7055	1554	1776	6173	6073	8868	5101	1892	8181	14517	2414	4375	10340	1834	7320	14058	7073	1845	1156	8700	1075	5446	22107	8133	1873	13433	3441
		0.01413						1614	17655	8510	2143	6632	6325	8462	8680	1810	8116	9544	1296	3256	3579	7903	2041	3731	10545	5416	6349	10133	539	1390	4175	14465	9411	10683	4129	11065	7896	2700	1535	3807	821	11674	5464	5294	7284	18019	11369	9796	11930
		0.18994						624	6714	8606	6168	764	4777	13209	4322	3830	1505	21768	27911	11754	3754	3403	2685	2747	6189	2310	7921	1630	2124	1263	6926	2673	7528	8062	7131	13249	10377	3554	1565	4817	749	9045	12074	8672	6977	4957	3348	11676	572
		0.18806						8788	991	543	7637	15575	3583	1372	6078	7799	3152	8137	4455	990	9330	1337	10703	5487	9272	8468	2186	5480	5703	1641	5102	5743	4794	1169	1141	4746	3085	8462	6874	2952	7497	3049	6551	1157	8210	6592	5518	12388	542
		0.51332						9385	19586	7175	15582	1336	857	3061	5058	3683	10249	3395	5387	7564	1138	22714	2318	10577	4186	680	3470	5930	2131	4883	689	3354	12351	1183	8368	5448	5362	13921	2815	3858	7056	6231	6774	6426	11809	6975	6066	1605	545
		0.59181						548	4681	15242	1831	942	13517	4945	1507	2798	3778	8122	20078	1117	1127	534	1568	10605	16086	1072	2569	7101	15561	6152	9065	3039	2916	2035	2874	8863	3273	3973	3096	4175	7643	2266	6384	14716	2735	11462	957	4491	3586
								22105	14974	5164	4671	8524	6948	4056	9590	2323	2332	11684	11640	6079	30540	9732	1618	1314	2455	10001	1293	5830	3625	5487	1494	10917	9283	686	795	5492	2427	4901	3424	5599	5866	7309	5750	4172	3612	10682	835	610	2368
G	Leptin(ng/mL)							16020	1006	5130	3838	5330	9798	1871	842	2737	10355	3458	4598	8237	5309	1404	7744	11120	3162	7157	7063	6216	1588	3893	2672	7725	6987	544	1905	3710	6103	7629	1601	6782	1777	14367	5893	9679	3576	9631	7758	3116	5586
	(-)CACS	(+)CACS						11930	4486	2921	12237	14476	572	5101	4009	6597	1532	3985	6032	1709	2594	11974	2699	2634	5895	7057	2395	6130	10047	5880	4869	5315	6377	1544	3471	558	11303	3023	5643	7882	1445	3761	1209	2422	10276	21332	9914	17480	12366
	0.75	0						1573	15268	4384	3632	14883	1799	7083	567	7519	2966	8921	12588	3269	27884	17018	12707	5215	6519	2766	1834	5592	1224	10874	2570	4022	5154	3788	2784	8491	9956	2514	6665	2658	8663	2784	7993	3673	9455	6999	2996	15065	7684
	1.43	0						6106	10927	9610	4055	3175	793	6396	2784	8789	8587	17768	912	12075	549	1232	734	2903	7372	1159	8816	7682	5377	11225	1421	9096	3745	6432	3092	6491	11459	9826	3213	7011	6644	2222	7640	4855	9800	5116	5936	13853	2063
	0.41	1.15						2405	11588	7826	3973	16807	5457	8832	4645	13870	3554	9439	16186	10645	4432	7750	3316	9984	3248	582	3580	1166	4539	2845	9376	13070	17417	10672	5833	4488	14457	12183	6579	1557	11718	2560	7659	8797	5237	9325	2047	2544	3458
	0	0						14063	6489	14559	20411	4232	1381	8930	12490	4295	13759	27077	5491	5393	5367	44354	22443	7772	8417	8805	707	7417	7025	1263	8679	4851	7940	7524	8796	16071	2541	3995	5049	1443	3373	1035	6555	5497	4613	9711	11071	9711	11834
	7.36	1.15						2059	1320	9538	5918	8902	783	7174	4960	7056	6123	563	14417	1502	20051	4479	11559	16838	1393	5927	2227	6913	2697	8531	3389	4773	19633	5472	2755	12409	5482	8026	2738	7815	6536	6759	5642	5486	8717	6497	7597	24380	6101
	3.21	3.75						7342	5472	6044	7953	17072	1861	11265	2991	745	1511	3053	14834	893	11615	10203	7773	928	1183	4281	8072	3778	10157	9634	9829	18354	4412	1103	3232	16410	561	2194	657	1396	7805	1232	5640	1730	8812	7068	4972	8753	3956
	4.54	0						13231	726	2028	3487	14058	9473	11788	6576	8500	848	14263	541	13888	12575	2519	1078	3276	3424	4883	3026	5009	2552	1245	6488	12553	10400	519	1084	14229	493	6549	3172	3973	4120	763	4377	2235	8881	10164	4221	13972	17196
	0	1.41						5789	1609	8150	3926	1126	870	3054	1525	7779	623	5656	8286	3426	9909	14373	15360	9263	998	8459	2991	15892	4434	4603	3181	16682	3421	14712	4980	526	10901	5758	7764	3519	6742	7553	9734	10521	16202	8871	4769	6706	18052
	2.37	0						3427	6111	3859	11082	5385	12337	7816	9970	5128	7286	1484	7305	1312	2356	7034	3397	7062	2083	4437	15119	2585	3711	1269	2726	13144	5500	17238	3807	1861	2949	3967	2895	4463	3370	6568	3494	6302	2990	3334	5202	2962	11404
	11.47	0.11						9900	3145	15189	10500	10397	6727	1478	2261	1912	4083	6301	2378	728	16294	7370	816	8005	7497	2467	12125	4317	6287	10072	1357	3791	4230	3345	1590	4787	4608	12364	4314	852	10463	2063	4168	8271	5585	9618	4542	16353	8541
	10.18	0.28						8965	15965	1666	7811	1710	4737	2134	3009	4073	1738	974	4640	8867	14384	633	2655	1268	7873	4045	1515	9068	817	5218	860	4357	7326	6157	9986	5255	6717	3575	1911	1137	13890	2931	892	19372	1667	2864	17478	7080	6601
	6.93	4.85						9231	8201	1789	9647	3275	523	3149	501	10927	718	12213	23864	2952	3193	19926	3079	3350	18187	10285	2205	3129	7591	8067	4750	4183	3493	5766	7026	5010	8344	7161	2011	6054	1953	531	6793	6023	5617	8448	6649	5768	1257
	3.83	0.39						787	9635	12459	5303	2784	4910	10698	854	516	2734	15073	5197	14242	14748	3030	2545	10045	1724	10627	635	1842	6049	4235	10163	2479	6094	6071	10382	10068	565	12398	2593	507	1979	5168	1357	4945	5594	6731	6335	13654	6594
	5.12	0						19347	19363	14286	16210	2140	774	7023	5434	2662	7319	10626	6444	528	8264	20123	7047	2367	572	7129	983	732	6298	3507	1410	590	2055	1805	6401	2693	7194	10447	4659	2726	11858	1824	3740	1361	10375	5586	5122	8260	6407
	4.67	0						2708	7364	2695	12271	1770	2067	1057	2966	10652	8856	4320	8394	3158	15367	14131	5515	12670	1136	6912	4325	6482	6956	4712	6073	8286	4178	7088	11475	7815	3647	7134	1327	8031	8842	4564	2144	13039	9873	8570	6662	10110	9316
	3.01	0.96						24374	9565	1075	14988	4737	2914	4222	1706	3267	7689	2254	16470	894	2358	646	723	1075	1019	926	8858	2553	2906	19445	5808	12628	6262	7895	8336	10200	7281	11003	7949	2158	6839	7309	1996	6691	13700	5530	7142	11514	4426
	17.2	2.87						3910	7334	43386	2563	2659	7891	7199	3216	4095	2792	7592	11501	6716	7273	4596	11326	2904	6815	11967	1348	4755	6985	833	7793	18576	9655	9620	7245	11734	998	605	7717	1162	5208	1906	2177	3829	1564	4223	3850	6063	4202
	4.7	0						866	4171	19884	3683	4412	2692	6762	5422	9762	581	2518	5055	6925	23816	1684	8376	11024	1870	2025	3220	12527	8386	3517	2316	10066	3592	9080	2643	4106	5789	1473	7044	4870	1075	6353	8479	5676	4837	19239	6912	526	11011
	15.4	0.27						5411	12261	18729	1485	2217	7620	9849	1926	8024	8080	817	4641	1367	5212	13417	3419	16962	9318	11084	9117	2008	1213	8713	4108	2169	1047	7276	3403	2477	1454	8896	4856	3100	6833	666	9113	6881	9386	2574	11820	11294	10132
	9.19	0.45						8396	12177	13991	8556	2847	5596	1391	9262	7986	7705	3409	9865	17889	6461	20480	5148	804	8324	2855	6875	10159	3449	1205	3365	7263	13928	14598	3483	9197	4605	1179	8777	1899	5206	8722	1186	12920	6714	7576	2646	1621	5512
	6.94	0						964	5724	11634	6792	975	11577	1639	4560	4220	3185	945	14064	7231	10201	7009	5863	857	8647	12437	10007	2562	4613	6633	2375	14554	7318	12549	7749	6116	7441	1559	1902	1023	6497	8620	4544	5991	3559	9449	3137	9753	4381
	11.34	1.23						15367	1475	4926	11803	14106	1238	1145	2209	2680	2743	6525	18741	2771	11503	12758	16480	6048	937	3294	1560	927	1837	2297	3534	13166	14467	8340	882	1824	6962	1559	5742	3138	1759	2790	8033	10235	12796	10096	12904	9090	553
		0						10924	16261	1904	2571	8033	5277	9214	4686	6215	3378	21291	9047	10337	4387	9410	7897	18223	2754	12787	2327	9074	6103	3361	4161	5544	1214	8990	13629	783	2016	7572	6498	1133	4883	6201	2186	8410	746	4798	14559	7150	17930
		0.45						22887	10807	2856	16408	7495	15523	13452	2491	5966	8753	12593	9993	6483	538	1438	2444	3599	1209	835	9529	10373	4748	10472	2316	1797	612	3500	7461	3145	3584	10638	4154	3625	9368	6713	2357	6279	4624	10028	17045	3776	5215
		2.11						15561	3427	17935	9079	770	7530	4793	6752	10031	1176	3049	3801	3507	2483	627	6742	4720	4832	871	4788	3012	6657	3254	3290	647	6290	3201	2675	11369	14838	7061	4705	3074	3608	4770	6082	4726	5309	11642	13301	16919	9498
		0.07						6892	805	1025	3880	11714	4502	9791	9141	952	1061	10188	2521	2501	14022	13411	1279	8319	561	1810	8245	9480	559	4625	1250	5739	9846	5855	9242	12155	5331	1389	6016	688	4436	10040	8753	3199	6175	16727	2232	4208	12143
		0.04						14071	2244	3044	2559	2960	501	10371	1389	3978	8757	8486	8468	3538	1194	2880	6228	12881	835	1595	2166	3904	9384	3143	15809	3938	13711	9346	11726	3588	4104	1438	1497	3603	2495	6893	2116	5082	2025	12427	582	6515	492
		0.7						9333	1037	1669	6134	7099	852	571	9359	3628	3068	10908	12466	5978	1825	10757	744	4896	3873	7861	1090	6565	2086	8853	3730	8255	4963	4790	1196	652	583	8493	3718	2326	7016	4366	5033	3479	3241	7965	2502	7418	5686
		0						10898	9416	23202	755	9585	2053	3779	2528	5912	5581	15732	7347	19720	18759	1869	1869	5145	1730	3490	1648	892	2867	10005	2979	5917	4232	4915	11793	12817	1473	2356	7400	5159	4510	8091	4002	2885	14441	5002	7079	1255	647
		3.54						8901	12585	11095	3807	1624	3850	13621	2599	2939	10871	4433	10171	663	9015	10693	4574	3809	3219	3541	1770	5037	2612	4281	5872	12586	8777	7947	2229	11478	5702	7616	1493	3495	10718	6513	1848	2122	9979	6541	7261	1477	10053
		3.75						6178	16284	12798	7085	1155	6636	7994	8665	4477	3570	13327	2048	840	1420	2114	735	17208	560	538	8734	589	6269	4125	5400	6676	3276	11681	2374	8885	1404	5085	2248	2969	2504	9289	4992	9312	3119	8300	11420	15362	8860
		0						8025	11190	10294	7077	2014	5302	9236	3886	5200	2450	19084	7098	5931	3824	18313	3038	10282	6346	10721	4367	5969	3804	3601	4294	19690	8699	7001	7151	11472	584	2250	6109	5250	9842	17846	4764	4441	8927	8494	3295	913	4788
		4.51						20163	23505	6334	2342	1404	1723	2212	12544	2193	564	12587	11076	2493	2533	14400	6610	5561	3737	10839	10740	2290	3278	5979	2992	14746	688	10733	8417	6746	6399	4029	6195	5065	9580	8394	7138	3909	903	14028	12550	1105	10405
		0.67						30274	672	11025	805	6233	19839	528	5701	3196	2843	12267	14409	7829	15086	2588	18404	3864	1639	7775	8947	15996	2798	1102	5884	16952	1672	15203	10016	6543	8040	5471	1557	9273	2084	12715	3906	3188	3542	2663	1593	1089	9274
		0						18297	7501	20212	2300	6700	6158	6183	7165	745	1652	3974	2542	4997	12477	708	2894	8068	10400	3761	4329	6155	2289	2344	3881	9238	2005	1999	9521	664	1741	6857	8965	782	9253	1238	7300	12692	9951	3732	802	2558	12206
		1.03						11046	4431	595	11081	3699	16043	9049	748	7111	4679	4363	11381	13727	2344	617	39249	3917	4226	2130	10263	1169	2890	13937	4325	6859	1712	1083	9191	9759	8853	10714	3012	3871	8620	4393	897	4674	2165	5330	12760	8238	13672
		0.35						3790	6562	9495	7411	7926	9085	5774	3618	994	1259	1797	1168	620	6314	25839	6773	24790	2650	6076	3145	12066	7100	1800	3505	3921	2404	784	7866	5858	1199	2837	13319	4577	5294	5124	3247	497	5362	10894	7876	661	3897
								11741	13389	13338	12096	1606	4834	986	1181	4753	1191	17498	15446	11182	12169	5545	3218	18425	8215	3801	2445	8800	5641	4821	1115	9260	9766	7598	793	675	4381	5358	2215	2746	7693	1955	987	10603	5750	2516	7150	4304	11695
H	Batlas							1002	17102	4589	14848	4927	11395	544	4677	6819	1266	1008	17747	9040	7352	560	9201	14814	1880	522	675	7030	6238	2599	2197	3645	12570	12663	502	8034	1670	11244	1056	1457	1277	9466	8355	12055	14299	15495	4011	14727	14759
	(-)CACS	(+)CACS						15916	11412	8149	1435	14546	2458	8189	6665	1916	15729	17457	12062	1498	10188	11926	17162	3583	2160	1787	1184	20362	7873	11897	4863	16510	4832	736	4482	12116	9428	2470	1299	2555	5077	12752	12806	5659	11559	14644	1898	8916	6565
	0.61	0.832						21094	5974	3703	11967	551	13929	706	623	3852	2297	15692	6855	3939	2037	1378	10145	10373	5561	4711	4437	7670	1108	1228	6313	7401	2615	10411	9726	8687	563	550	7697	5172	7340	1557	8073	7025	6385	1663	2202	8120	7750
	0.574	0.668						23037	12538	694	8797	17539	3107	12687	1960	8261	11290	6029	5989	12903	7082	7180	18405	18579	7662	10735	725	1001	4845	9237	3201	11711	3041	9842	3298	6890	898	4751	2473	5006	6718	6890	6772	563	4827	6238	586	7755	9086
	0.886	0.909						1134	4081	13304	6146	13453	10253	6143	774	7559	7065	12704	4095	4988	11046	1316	13508	3162	6722	9770	2563	11226	588	6535	2564	11343	2036	2984	18037	9806	6622	7498	6510	7273	6174	6188	6918	10433	6577	2113	1407	7182	7080
	0.528	0.837						6076	11268	597	12390	1203	1074	1516	2130	3724	10883	8275	9885	15057	14383	1469	672	7588	3486	2317	3082	3323	1293	2834	3959	17360	1152	13215	3784	6115	3673	3275	2378	2106	2283	9699	2366	5000	5062	13534	7478	14627	4923
	0.693	0.813						8869	12101	629	16852	2480	7230	10496	4537	4251	5783	7461	18174	12830	2524	4730	28126	3716	1365	10947	2239	8258	1395	4344	11835	9756	7942	7159	8370	3006	3002	952	1137	5089	2754	11780	886	5590	2884	9704	11063	3866	2512
	0.586	0.785						7324	9387	8704	14817	5681	3174	1373	3277	5284	915	12699	7623	5043	1986	5095	8684	10384	2623	6086	8026	4519	3846	10509	2162	3195	9318	17179	11804	13478	911	14531	8705	7183	10225	4674	8673	511	1927	9728	10419	5124	6884
	0.57	0.805						5861	7349	16195	1406	5668	5365	10081	4591	763	8483	2132	2640	5424	17692	2219	7526	5657	12091	9226	615	10226	988	6467	6830	16190	2441	4193	493	8681	528	12010	2348	4707	3108	4674	7021	3818	5604	10621	632	3317	4131
	0.572	0.716						9999	4580	19785	6300	11711	3392	6963	13229	7841	10481	2556	17125	10712	12026	5005	16710	2502	12237	9911	1156	7592	6063	627	5460	6012	8399	9833	1737	794	12894	6026	4608	7819	1414	3633	4952	1655	3695	6260	12751	11313	7138
	0.632	0.856						7956	15226	14239	1516	1774	8159	7788	1243	5176	2401	1380	8037	1962	6846	2452	2630	2421	5705	2279	2117	6695	8846	2845	7000	13155	7042	580	2950	4066	3446	6009	4436	4746	9337	4685	9809	4695	9555	10515	15460	13423	17615
		0.656						8284	18079	1099	5131	11786	15576	15766	8935	17651	9505	4992	5493	6770	4075	5671	9017	4063	3704	8225	1866	4116	3584	1874	6109	842	9867	911	683	7710	2328	1183	5309	7741	1854	3339	990	4557	8915	10757	9335	5243	8149
								11256	3823	526	2623	4469	1581	5577	2403	14801	4454	12353	3165	3605	9874	6434	7867	8637	4344	1005	6651	3467	1483	8288	2995	9280	6729	9743	687	9316	9377	4327	1139	5775	3760	4650	1390	8838	13360	601	9127	13689	2813
J	Image	ucp1+pixels	Condition					4648	722	4825	15133	8191	10921	2636	8943	2699	17701	553	2523	1527	8378	10056	9749	3911	709	703	8749	523	776	24969	7219	12687	14803	6498	10596	5435	12096	6346	11908	3914	5596	1335	5385	7741	8012	8774	8722	9621	9691
	1317_1.png	15347	NCACS					6550	3495	10831	2177	18385	502	4418	492	5969	15768	9357	9917	10074	18122	756	9113	21916	798	1015	9568	3967	4329	2132	2328	12761	7093	1968	2761	9237	511	9396	4357	8003	6849	6141	8444	3782	703	3907	9237	8058	10866
	1317_2.png	15504	NCACS					2209	1202	14155	3570	9758	697	2075	4810	2956	4318	11257	7065	4412	7578	8580	17983	3362	10186	9870	1689	3749	2842	11277	3575	4592	3943	722	5343	2547	5759	4007	9855	4150	2507	9918	6295	2583	863	5408	7960	772	5246
	1317_3.png	10557	NCACS					2243	13081	494	1917	24981	7283	2074	9489	7015	7799	11359	5377	1708	2635	1046	1077	579	14888	3120	8621	11777	7069	8806	3127	8029	9521	7377	4609	11301	9672	9152	2647	4949	8769	11796	7002	7154	6486	12059	13339	2556	8663
	1317_4.png	10584	NCACS					25635	4823	1572	5304	7440	2978	869	1182	11256	1885	5537	9691	7386	8018	12233	697	1659	4683	1262	507	6680	897	4764	2232	21810	4748	686	8550	6961	1155	13322	12638	5024	1406	5110	4992	5866	11187	6828	9172	1857	10564
	1317_5.png	29457	NCACS					6277	2111	12828	1140	1547	15823	11471	2259	8986	1876	2370	10906	3810	12537	8724	16064	16183	7550	1502	1424	1771	3282	5715	6362	11111	6782	13565	12999	9263	1225	1875	938	624	10345	11210	8716	828	12593	3597	3726	8596	1439
	1433_1.png	23762	NCACS					9701	15021	4436	3670	792	699	2637	9259	6407	4605	3539	23510	16393	3176	11217	5986	3507	7256	14197	5938	10163	8955	5755	1742	10199	11956	11389	3240	7434	12887	5962	9760	3534	4309	768	6030	8866	1180	17397	7270	6608	1141
	1433_2.png	23438	NCACS					11556	884	22216	2683	16033	3874	7539	1948	8389	3662	7872	15653	15377	9920	10131	790	4242	7970	2176	1038	5354	1481	6306	2179	709	6767	6820	16447	7981	963	659	3609	1371	4444	6780	1701	12370	4171	6647	8990	3000	2817
	1433_3.png	14773	NCACS					9880	10868	8389	9978	15976	8750	2413	788	1179	2573	11707	13352	10828	11836	5974	5454	5704	1541	610	819	3851	8732	506	7971	14618	2064	10463	9233	2879	8326	3928	9826	3972	679	7068	2693	2952	8880	10884	11045	6782	2979
	1433_4.png	59042	NCACS					1421	18973	5542	1371	9069	6336	11006	4747	7813	7278	2621	9603	1813	7060	5004	4088	14236	2251	3578	4837	4895	4731	8305	5590	5231	8880	4365	8132	10503	4574	11988	6178	7004	6089	11603	1847	9976	4969	5224	3266	1983	14586
	1433_5.png	17069	NCACS					12788	9546	15064	862	13949	11839	6245	9293	12772	7648	6852	1379	25535	5342	30259	6068	3258	5005	761	4015	15050	1940	7308	2706	6829	2723	10195	8630	7761	4301	574	5010	4854	2541	9501	4380	4176	4978	9723	716	3076	7709
	2133_1.png	5157	NCACS					4352	5797	3026	20402	4841	6345	6205	2614	2812	3244	1047	4295	3980	9693	2308	7360	5061	3177	1670	4240	5998	7616	2570	763	12077	8568	4179	9521	4681	2632	1923	687	6546	5358	2673	5514	7848	9339	12144	8587	14020	5899
	2133_2.png	3609	NCACS					1188	1568	11454	1974	1369	1149	8246	8772	7273	970	14157	10649	5781	10898	17904	13206	8576	3579	1035	548	8222	3454	5617	3429	3343	1815	8995	1622	7777	11478	12023	2546	2384	4168	14356	3180	10004	5102	6412	11840	7306	3231
	2133_3.png	3786	NCACS					715	17590	11923	23920	2071	13600	2712	1150	1428	1740	4805	8346	8564	23463	640	10184	715	7225	3086	9513	11560	2493	849	7882	6204	768	5985	7561	14466	4164	3880	528	2983	1496	5280	3156	1065	19022	4511	8580	12689	9898
	2133_4.png	2175	NCACS					7197	6119	5190	2177	4555	729	1366	5417	5151	5488	10795	10488	5319	15600	11429	10137	8246	3314	3790	6069	4239	1205	1743	5461	7290	3866	3512	7334	3784	530	5826	960	530	4452	2785	1617	6389	3048	4765	1822	1161	7816
	2133_5.png	2958	NCACS					11787	14618	16613	1979	8037	9671	1848	2222	2483	844	8130	4882	3592	10192	6517	1316	14451	1847	2442	6935	9848	5127	5073	1096	14641	12072	3116	10739	6461	521	9051	14160	4728	10264	2617	2673	10864	9307	3508	5165	8492	3125
	2260_1.png	3052	NCACS					9042	12406	3406	4000	9143	6019	11942	9752	5767	11224	1158	2092	6163	13289	9428	4483	12764	734	3938	4102	14397	4512	7167	8834	16609	12103	14389	5722	677	12750	2392	615	5618	4240	9411	5421	5799	8708	6420	10703	1476	673
	2260_2.png	4521	NCACS					8979	10089	27294	1243	1339	610	871	671	9674	4669	5223	11851	3255	6858	7597	3927	508	6022	1430	5277	8268	13800	1211	734	4830	937	15152	12419	3419	1087	5764	7088	942	2740	1993	4230	5095	2358	10573	12519	3998	14089
	2260_3.png	3381	NCACS					5359	11827	1009	5849	649	19504	5834	6656	8943	2696	14276	8616	2229	10629	502	17016	2952	9721	1228	3779	4445	3205	2990	1456	2227	3196	18231	1233	17402	9959	1092	5683	10972	4396	619	5800	8819	5237	10151	4393	4885	4388
	2260_4.png	4292	NCACS					12419	14353	3474	1052	1161	7690	1108	8298	9589	5154	846	10383	1111	8297	3272	3211	1249	5762	3240	974	3076	7034	8053	6901	8657	6209	528	10887	7112	6712	8793	6072	6737	1626	3804	8223	725	8204	11543	3099	5790	7745
	2260_5.png	3795	NCACS					19366	1553	42585	7161	7445	12200	2265	2421	2393	10055	4256	10371	638	913	1819	3788	10197	5971	2954	3029	6143	2607	3634	8726	9384	5840	3706	7229	11884	2764	13096	570	1783	6077	5291	2385	8746	5910	7024	9276	3266	2954
	2261_1.png	602	NCACS					955	6251	13223	5980	1139	6445	3495	7414	8859	8732	661	3284	27946	10511	12212	1524	2769	885	1142	15741	5700	1524	7250	4774	2698	2199	1089	6425	3671	5281	8485	8423	7038	5778	6147	6212	6278	1502	9622	5949	19282	4411
	2261_2.png	702	NCACS					12531	16069	2486	6096	772	13060	12870	2715	6164	3411	4240	1123	7398	4868	10697	11710	3963	3298	13556	4636	11907	4250	27223	2531	2926	5600	15327	9595	8172	8112	3258	917	7390	1984	5234	6379	7855	9844	7050	4045	704	805
	2261_3.png	883	NCACS					9506	4630	17644	2404	12764	7428	3536	1477	6709	3800	7992	16917	7746	1398	11865	6687	4965	12452	3204	4487	1554	6501	3459	3792	2472	8514	8004	5427	4022	850	1280	4902	2979	11218	990	2709	8252	6059	7555	9787	4197	3954
	2261_4.png	660	NCACS					14437	652	8497	4721	981	16619	1271	790	2580	13052	14136	18318	23392	2088	14603	905	6055	5238	1570	4032	12642	9568	11849	4779	1161	15062	2624	532	7390	7795	11412	11933	2073	5524	10364	5299	3266	13283	13280	6202	3693	14026
	2261_5.png	964	NCACS					9582	5677	14717	4611	16788	13709	6248	2313	959	7621	16248	708	1693	11789	12933	3080	797	951	2135	5620	5737	2487	1382	945	7920	6472	5598	12896	13611	3831	5822	5088	4315	540	16533	6623	8363	9196	6312	10798	773	8258
	1289_1.png	23920	CACS					5599	11781	12015	1347	9182	3526	1195	8012	1386	16270	1030	6725	5603	8654	10018	3997	3699	3806	8002	2589	2061	5636	2492	2436	2611	5020	3955	11444	6474	4103	8570	8206	7530	733	1355	2002	4740	12205	8275	8523	8538	2194
	1289_2.png	34479	CACS					1005	3058	543	10058	16788	3790	1622	5423	2322	9833	3905	7821	786	10406	529	2672	10837	2568	5811	612	8580	11876	2553	2180	3566	4450	1682	5826	5103	4733	2225	5209	869	9485	9715	5519	5530	12360	10704	3251	9088	1598
	1289_3.png	42853	CACS					5846	21465	5961	6665	1084	12021	1842	7628	2196	8717	8602	15622	1066	23871	16894	4547	8964	1160	3936	3045	6324	8143	8464	19130	1252	5451	9791	7833	639	621	642	9191	6339	8966	1980	2499	9183	2302	6516	8967	2127	4902
	1289_4.png	34410	CACS					2070	6289	2460	2973	5054	6937	545	3257	1297	9232	5890	3757	2994	18182	11449	7056	4191	9727	7171	7827	1522	1773	7171	4796	523	6233	1000	626	5064	5172	3630	1726	5753	2423	7537	5857	2738	5349	6446	774	514	2497
	1289_5.png	53854	CACS					4073	10253	1918	16074	3072	6558	5557	4919	6528	5777	4937	1568	14630	7801	1942	6770	2454	1335	2821	5845	14411	5361	3697	3346	1194	3016	6679	8638	502	7261	8759	1082	4396	5560	9508	7497	2671	13590	6014	5960	7974	4142
	1418_1.png	156058	CACS					595	6449	573	20244	16842	8641	5080	8095	5968	2885	1941	9460	14978	6668	8146	4446	8755	6367	7450	6106	16802	3562	7208	8132	1133	718	7755	10714	6917	4349	4167	7560	512	8709	4487	4316	7600	2867	2448	11037	6789	2192
	1418_2.png	73401	CACS					18323	5088	1333	3191	5351	5693	11138	866	1859	5814	3178	22203	1736	1457	11872	3049	9096	9687	1767	17589	11141	1855	1550	1046	1039	9593	14500	5902	4143	2727	638	7912	8184	2994	9696	1653	809	935	1634	2836	14244	4661
	1418_3.png	113645	CACS					9316	4091	4746	7066	9132	642	9532	4107	2715	4688	17026	12385	5881	3151	3751	1672	6630	6209	4351	5449	6628	4367	5334	1518	17597	701	521	1041	4746	12676	5438	3066	1748	1184	4942	5289	4958	9330	3239	9969	7296	3948
	1418_4.png	93585	CACS					9192	1446	7821	844	2713	12672	5273	6675	3623	10268	14856	1430	4543	2815	2312	3991	2023	700	2939	6452	12584	7424	1026	1689	7991	5329	8596	11199	13996	997	661	4062	8942	3993	6332	10992	3828	2848	655	787	678	11698
	1418_5.png	194236	CACS					1837	3719	1145	4542	6815	4646	3372	571	9365	10312	1004	9334	16573	15593	6157	10916	12121	14721	5327	12013	10395	6159	1583	637	1105	11752	10922	15212	4456	5914	3345	2490	4238	6662	11199	2768	3185	8119	13097	8619	6997	11223
	1420_1.png	202065	CACS					22964	4657	5274	4092	6709	6075	10523	5299	7363	3786	14161	1591	22771	1541	5234	11417	7658	6331	24859	2557	8890	1962	1086	1305	12582	8719	2903	10797	4750	2853	2887	4379	9334	2083	6272	6867	7777	4302	7170	16943	5755	11112
	1420_2.png	107695	CACS					1388	6362	13412	9835	2027	3800	7787	3898	4861	4344	13375	10961	951	11023	16263	2944	2995	4690	3572	6781	4683	5698	2493	5558	18360	7802	731	3016	12045	5156	1652	2014	3735	9882	1904	5568	7595	761	6332	1556	6938	2266
	1420_3.png	179481	CACS					14503	6509	3636	1173	16497	6202	9198	1620	977	624	3535	14124	10504	2155	1692	2393	1506	717	6188	5399	497	788	9189	1393	11337	3742	8295	5203	12840	6479	4391	11164	4661	9695	12150	9184	3404	11210	7509	1057	2364	10292
	1420_4.png	71729	CACS					14801	5046	16216	2462	1192	878	4089	5068	4154	3137	4813	26659	9479	5152	18524	8547	762	10101	3684	7388	4515	3836	7258	784	16916	6254	3161	1223	2582	12879	5600	12573	2335	3976	5346	2841	17371	6014	10499	2304	3865	9245
	1420_5.png	176232	CACS					4140	3868	22568	8348	7315	8251	4725	11968	2042	10470	1565	5341	677	9502	10733	5385	2848	12313	6481	1953	9385	1833	10319	2799	19085	11145	11073	12925	1276	2037	7869	6655	4674	612	9460	5780	3462	530	4355	774	11289	7951
	1430_1.png	90237	CACS					13246	6373	20763	15932	1231	792	697	1656	6718	15791	12890	19372	1033	13944	16596	11769	18475	6109	1071	4571	10921	2767	3976	5181	9076	4868	3352	10589	9312	10898	682	3673	6601	7542	11095	10800	7806	7481	1862	961	9829	6448
	1430_2.png	102768	CACS					6636	19223	5834	17794	16334	10767	954	2854	769	16899	7465	5260	969	8424	6776	12446	5781	9162	1392	1305	10327	4769	7542	1226	1697	2771	10564	5217	7758	4691	8263	3659	6747	5043	877	3307	5719	11274	6329	9112	7952	7836
	1430_3.png	221797	CACS					4933	8203	10824	4019	644	7986	11184	8203	5067	5980	8040	16365	8779	22175	9714	802	3272	2984	1835	6841	5732	623	1183	2426	5839	2560	1067	966	847	10211	842	5109	6733	7128	6659	5595	5709	13090	15634	2191	795	4102
	1430_4.png	135995	CACS					520	16523	13861	11086	946	17174	1690	3859	8198	14945	10429	556	4306	11636	23500	2188	1127	10528	972	5775	3626	4525	7021	523	5584	11834	949	5965	7086	1334	6186	645	3142	1185	12459	5099	11049	12268	1986	1841	2918	1452
	1430_5.png	78261	CACS					16175	621	750	8856	1520	1967	1083	4467	7017	2615	12666	6384	10314	1400	20832	8485	10127	2329	3430	15438	5548	10700	6097	653	7050	4196	4520	3333	4944	3323	3594	8558	10306	5391	844	6506	837	10233	1953	2268	4645	11015
	2054_1.png	1201	CACS					21656	502	28300	2316	9808	4573	5473	11666	885	4003	9293	10229	36525	10878	12690	2400	1265	978	2856	6943	717	3521	7500	6509	17543	6023	13441	607	720	1077	7812	929	11470	11902	2576	12454	9257	1180	3275	6026	13542	16592
	2054_2.png	1268	CACS					35628	575	536	741	1747	5842	3254	10152	6792	11464	6026	778	9951	26587	20633	12095	5890	9485	504	603	5974	1553	10450	3463	12374	5518	11646	493	9001	2825	2519	8328	5383	6555	1578	4587	837	5848	5277	6040	2772	8518
	2054_3.png	626	CACS					5239	2314	17230	15773	11053	5624	5513	7791	4089	3990	19239	2170	21999	14823	9103	18472	600	10419	2207	5221	2912	2208	4917	3193	15073	1194	2859	714	13785	3747	3420	972	1861	8301	10542	3888	9522	8278	9841	13900	5233	1219
	2054_4.png	1054	CACS					4141	13799	4237	1135	13968	1147	2734	8233	1007	33301	24148	13736	8867	5287	8425	11220	1038	4519	1042	16387	10187	871	5180	4127	17267	2163	4361	9199	9708	8391	11979	18459	4888	4459	510	8656	3358	6877	9547	8471	1329	710
	2054_5.png	1305	CACS					8068	2369	1293	4278	697	10349	14436	2293	6114	5297	2668	5153	4339	5185	1712	9334	496	5990	6626	3355	1507	2025	6248	7080	12684	2763	2760	1773	11848	736	7591	5944	794	4143	7569	12131	9778	8995	7400	9444	7874	8946
	KL4_1.png	39815	WT					1891	14108	12572	1275	10228	2722	10311	5004	8634	14314	11887	1028	6959	16394	7331	9863	2443	11504	1822	10674	551	562	7427	3473	14363	8073	8552	13967	3227	4323	4535	10108	8885	8638	4190	1215	1827	8544	15924	9500	17086	10904
	KL4_2.png	43732	WT					1360	5165	717	675	749	4800	2704	7808	882	2700	811	16502	19895	6342	8251	1896	6619	1907	3221	2868	10867	3332	9378	1705	16070	8403	3170	5539	11739	698	6732	9370	8688	7573	5328	6539	1344	7155	8916	7032	8276	8314
	KL4_3.png	35274	WT					1581	13069	1013	1603	3260	8735	1083	5771	1694	5545	15382	38558	25574	17605	4686	3067	18407	4993	2107	5405	3388	8594	5545	3235	1579	3255	8397	743	14856	5671	619	6731	619	8575	5662	7283	9717	5408	4380	6954	12461	7909
	KL4_4.png	33033	WT					2594	3980	6803	1293	1912	845	5882	1317	1497	2809	14976	1824	9045	10176	595	2795	6642	2721	2441	1259	5278	3506	4644	6762	5689	4147	1204	2159	6420	995	4049	3602	3795	1531	2883	4381	3776	9815	4042	8114	11690	5026
	KL4_5.png	37988	WT					8539	14458	10198	19461	778	26046	4736	2432	4340	912	1524	2793	9258	11156	6912	4446	16149	6793	4624	5186	6820	5957	9452	869	7821	1457	759	6012	504	4615	1938	9040	6262	6913	9774	1238	1778	7299	3908	13343	12637	10132
	WT1_1.png	14901	WT					7387	838	14901	876	1419	6847	1011	2738	7472	2529	11737	23829	11403	2110	8318	2423	596	1849	5244	5708	13843	512	8791	4757	12150	5823	5885	14884	878	7984	6165	6675	5762	2691	742	5092	3175	2641	11500	6684	12282	1309
	WT1_2.png	6918	WT					4288	4512	12286	1956	2630	1062	1761	3486	8186	7080	12698	11442	1211	773	4790	3066	6220	5749	2789	10507	3316	1123	4054	987	1994	3217	1080	7403	10186	7962	820	6374	3390	9656	2821	11290	5901	4350	6070	17088	9342	5132
	WT1_3.png	18647	WT					1470	2843	736	3609	3088	5943	1354	1484	1689	15162	10437	16518	697	13664	18176	1036	3523	7758	639	6176	9737	10947	7758	738	10479	5150	7477	7423	493	4683	3633	10047	9528	4257	6254	1370	938	12015	9409	1988	9472	10020
	WT1_4.png	12074	WT					7301	4409	517	6963	5403	1649	2700	7536	6506	5375	19244	4629	5276	12197	6110	7080	11666	1568	3896	10149	1612	1206	6944	9016	7446	1655	2892	9424	9452	5129	5087	3896	6346	689	997	7902	3293	10208	4822	1973	1839	877
	WT1_5.png	23039	WT					532	1535	9613	4737	6560	13287	1161	2016	6593	10985	5426	12145	12092	16435	8739	1741	7329	8591	6883	10383	11847	2859	2560	9913	4745	4907	668	6659	9337	5605	3207	1977	6905	9417	3225	4588	10151	10060	6548	8807	6350	6134
	WT2_1.png	14826	WT					25321	3013	6101	3829	10386	16641	4086	5906	8723	16983	9799	12210	6601	38546	16480	6844	3243	5098	12893	3425	6933	1438	1724	1158	562	6527	5502	3610	2424	2280	4918	16905	8339	1290	9765	13872	3186	4713	7811	12137	15752	7864
	WT2_2.png	22186	WT					497	16991	786	4309	11198	4962	642	7949	6934	2336	1608	11783	10268	977	6972	4923	6054	8979	14221	4311	8591	6634	7493	814	7002	5660	14813	8586	7336	2409	4389	2700	5532	13242	12721	3534	8336	6700	3503	1598	8245	2783
	WT2_3.png	18255	WT					22978	11394	20693	5130	1186	5791	10601	10797	7215	12187	2096	850	9117	2772	19287	13029	2739	3294	5242	6786	4125	1504	5201	2614	16131	4565	2423	6465	9650	4615	1342	5163	3654	7798	2195	8225	7541	1745	2205	7083	4680	5999
	WT2_4.png	15990	WT					10059	2983	1436	12466	9960	14117	2284	3205	5081	6193	10596	11657	3917	23815	4542	6692	7403	956	3772	7904	9459	1351	5067	7193	11205	8458	3111	3385	2409	1212	9342	9401	1900	3662	1795	6421	5451	10295	3440	8189	1478	8099
	WT2_5.png	17167	WT					4757	4164	26407	635	1253	11317	1692	7627	734	4810	8441	22941	9146	11413	7776	2274	2906	7139	4166	1980	4115	7954	1256	5485	4998	4277	3492	1710	7559	13282	6512	1678	9867	5161	7565	7357	9311	8017	5683	4638	4171	5705
	WT3_1.png	10923	WT					2359	17723	18811	9091	4565	2068	4333	4796	1207	19053	4914	19762	6560	14487	6375	5149	12675	20056	23690	1660	757	8447	6812	2236	3357	13112	6532	4360	11136	987	6487	8009	3740	4467	8634	4519	1260	8343	9096	3015	677	15032
	WT3_2.png	21604	WT					2381	1566	13820	11874	3426	6207	887	525	7714	585	4799	5132	7302	8517	13179	8771	845	8039	1472	3534	3449	6704	4194	1578	8184	5024	1636	7495	3994	14195	11002	7634	8343	9712	8176	2655	6917	8112	4192	4181	6583	1006
	WT3_3.png	22474	WT					8012	18047	893	3721	5311	11205	1918	737	12775	866	16208	2543	7194	16494	7931	1147	5566	9046	8645	7705	24857	4276	19775	6099	3274	4610	813	3986	8702	1352	3002	11355	6739	4560	1455	5145	9907	14458	6636	3273	7310	9213
	WT3_4.png	5911	WT					28154	11267	17657	16835	6900	1577	3948	11090	3312	1185	6174	11022	20118	12087	15057	7317	17212	8821	9655	915	4582	4054	2895	4970	11951	6284	17998	871	9140	541	3265	11918	4503	5256	9636	1377	9983	534	6604	667	11472	11266
	WT3_5.png	4646	WT					7897	2381	9741	1793	11116	7721	7172	6998	1721	2399	759	22703	7058	14395	3054	900	1179	1275	1964	8255	9987	4132	944	5469	14468	719	1685	4146	1768	3678	4248	1367	9096	3410	2764	14549	1741	3325	15459	3748	3594	9189
								28776	499	16981	9821	3699	991	4131	9484	12579	1281	14902	10899	1786	15438	3343	5868	9597	648	517	9984	1373	13176	2039	11673	5371	3907	11609	7698	10404	7056	2252	2057	562	6258	4871	3474	6843	4999	3677	12372	11732	18228
								1861	10164	19499	19660	1232	7670	4763	1426	3406	1619	11119	1838	14476	11773	14093	9672	4745	16076	3589	8157	7575	582	6996	4548	12929	4743	2052	7622	759	940	898	3336	2302	6029	2543	12456	691	3754	1748	8233	2197	1402
								2517	820	2024	3499	3075	8899	1667	4384	1240	5946	18706	9001	8770	11575	16976	10720	6070	1932	4762	6537	3189	5277	16359	7113	1108	8672	6316	2030	15160	541	2767	6539	7441	1327	831	7861	3035	6902	1488	1047	10040	20124
								15628	4367	512	742	4983	11201	5510	11055	1386	839	496	18619	5821	22930	5911	980	8670	2335	10241	12730	1021	1945	3207	4270	1171	2930	2623	6492	2351	13859	4895	7440	8640	613	8071	11106	8453	12409	4760	657	3786	4000
K	Ucp1		Pgc1α					13785	8164	5103	9911	3092	7820	1465	14168	7026	4047	12727	9438	7503	45878	23374	12702	12366	7160	2202	6975	6121	3597	3056	4112	9225	7853	4004	7198	9382	2080	6173	3359	6078	3278	5746	3975	1266	19551	6328	10213	3034	2020
	(-)CACS	(+)CACS	(-)CACS	(+)CACS				4560	1054	2942	2779	802	7395	5523	4738	775	1380	13524	17609	10199	5086	21605	17792	2854	2166	2170	11456	5521	3467	5906	4577	10036	1122	6881	7823	5369	10808	1896	7174	2722	1436	814	2995	8024	847	2702	1672	13593	7578
	1.4	137.5	0.688731	4.06611				1738	6358	775	1268	1892	11254	10713	1405	11049	2088	14565	9124	6610	2568	2997	3326	974	2829	1258	2584	2283	1487	3611	1250	13071	3836	6059	8154	10183	6657	950	7304	1573	1781	12473	13948	676	12947	4511	3013	9814	1767
	2.2	138.3	0.688731	4.06611				594	11385	13443	8162	3378	1703	7001	8942	5736	4420	9990	7214	3508	860	3606	14030	5373	13869	4955	11105	11923	4957	11530	3340	7585	823	699	1412	9118	648	7441	6389	5890	13852	4009	9860	9660	4359	5090	2376	13118	8325
	0.1	7.8	1.31127	0.973548				8669	14160	15395	4811	678	17923	2808	3865	515	1094	13111	7257	2381	22666	19907	25892	7805	536	547	1510	4305	5102	5562	6809	7143	6658	5823	3707	11857	9703	4327	4552	8034	1589	10016	6064	6578	4554		4182	11917	5526
	0.3	8.8	1.31127	0.973548				7268	24364	1889	7428	3877	11801	10893	5631	3857	3636	16592	2887	553	1904	5036	1692	6723	6260	2963	2973	9600	6366	13359	4020	7303	10745	5535	654	3110	15773	10249	6097	2080	7021	6372	6448	3241	3068		13305	6488	7853
		0.6		1.22602				3982	2685	12780	4372	10016	3066	3299	3648	3302	2260	654	21251	7610	18586	12627	8104	2776	1059	16899	2929	9796	10215	3422	10300	5977	6991	9877	8051	3625	917	1350	5097	7953	1708	3418	9028	6760	1816		6916	6455	2744
		0.4		1.22602				3244	2163	511	3419	3665	6196	5317	1600	1166	1024	4973	10817	5339	9365	14414	12857	13459	6579	4755	4566	639	3214	10352	6219	6299	887	2810	6885	9720	17471	1307	2881	7598	775	7107	8440	7164	10017		665	2140	7996
		26.5		3.13039				13708	725	10458	4439	25151	15385	4702	8515	3114	3371	16021	4106	6005	5118	17019	7013	4957	2000	1911	3268	6470	24207	7777	14420	2385	6939	9389	2086	9670	1128	5740	1672	3851	4261	5363	870	7639	5563		5632	3727	862
		26.2		3.13039				10089	3641	9879	13907	4571	508	1822	1436	4796	1878	8594	12459	8636	9097	602	2542	7640	4694	6525	1602	1506	4228	3362	5406	12946	1192	3666	2003	4076	13511	3925	5257	9007	8380	10196	4517	3222	2202		12182	2488	7607
		30.9		0.722418				9581	4228	16865	14058	6762	682	1790	3469	4308	11072	12859	15187	11900	17573	1215	3224	4358	2321	7543	1002	1599	5708	13351	3936	10937	5083	989	3080	1239	1173	1266	5238	3144	3376	4416	5268	2157	5634		10032	1915	5566
		43.2		0.722418				16664	5934	14283	3719	15195	4803	12017	3009	4624	6238	21318	1346	16576	1082	3997	4226	6665	1365	11079	11764	1482	1699	909	6517	12120	17553	5431	6728	4203	6872	2279	4727	4595	12416	4910	7650	5372	3228		548	1824	6966
								2490	1778	7938	4165	4728	713	7297	5313	2884	5390	1105	3031	526	7192	15208	1683	513	8257	539	4360	2160	10263	14118	5117	8396	5509	9309	9252	3655	1908	720	16296	3274	7259	2445	9081	10490	1039		2613	14072	5079
								1585	7054	4620	1071	1066	10958	4818	11315	4700	14678	11792	15037	10527	7276	2328	5314	2286	798	1351	9500	12122	15131	4124	1759	4813	6032	11286	11992	10194	551	6185	1771	960	887	7448	7100	3989	11471		1885	2160	8311
M	Image	Condition	Fat_Area(pixel)					12029	7372	1469	11236	708	13078	518	7059	8286	1588	5258	25140	9237	7259	11312	1835	2794	920	1445	622	10662	726	5450	5256	6149	3197	3186	3260	2717	6432	9908	8690	1438	6808	8469	12988	4866	2464		9535	1052	3437
	C20mix4578	CACS	612435					11882	763	9610	13504	18591	12126	4735	4394	10444	2363	1136	1614	9520	10208	11007	2621	1108	1576	7036	11723	2668	6908	8481	1362	11628	8703	1072	6466	15363	935	7643	2738	2002	5056	5950	2911	1827	6093		545	9094	2372
	C20mix4578	CACS	515084					2985	12599	14796	6400	1635	8258	526	1525	627	18505	16465	6627	12663	2955	747	14273	1159	2268	3150	4327	518	5719	10260	1636	3894	1934	8941	9781	1811	2408	1727	10957	1130	1396	4544	8997	5661	15787		10489	2361	15713
	C20mix4578	CACS	144164					17329	8677	762	3165	19309	2266	621	2715	876	2156	1695	6297	697	10829	1420	7858	2121	4136	5945	5087	2515	1097	9242	8958	11734	4165	2215	1215	1887	818	1546	1618	4541	3655	7309	2615	11131	8036		3199	7465	4143
	C20mix4578	CACS	559275					9550	537	991	7969	3734	1224	12665	6301	3815	5279	9644	8574	12108	12576	10504	24225	4809	9069	5395	811	5281	6887	13287	7245	9426	522	7031	5358	3128	12855	2193	5608	1726	11626	5154	10760	2128	9811		1940	6686	10488
	C20mix4578	CACS	791982					19288	3661	3593	11922	5091	8419	2122	3271	6962	2109	4475	11013	13581	15150	2599	6200	1746	6225	4805	8117	1226	9961	6688	8743	3596	4469	9132	11468	676	7519	8291	10966	1945	10162	13909	4942	3342	10960		10608	14803	8638
	uwbC25_5654	CACS	124520					1638	10225	15091	13223	2016	16178	7536	9271	5091	4846	8304	10872	6770	3564	3417	2697	1140	5734	3541	13939	1128	1022	2449	3923	4422	4738	6592	493	3053	2011	4134	2010	1230	3468	8006	2001	1455	2388		6557	5890	11035
	uwbC25_5654	CACS	153673					25713	10571	2997	2591	13945	9851	9501	5296	570	1174	1368	3507	8479	12090	13136	15330	1038	4233	2185	1494	12295	10332	7742	4952	7325	5259	13492	6250	4834	16298	10980	1424	9262	5618	2870	6055	4702	7495		4403	7757	4909
	uwbC25_5654	CACS	1.51096e+06					2311	6425	1367	12002	18644	2285	1421	3144	9304	500	11154	9573	7539	9705	694	17210	1585	2255	11521	7580	5500	1447	3817	4120	13044	3099	7311	7048	2394	7272	3903	836	2928	10204	1354	4545	1929	8552		4157	1214	11805
	uwbC25_5654	CACS	587119					985	1594	8454	4642	1732	4403	4402	6639	978	16367	6911	14721	3096	22482	499	8649	8129	1704	1202	5685	7022	1608	2874	711	11173	7481	5940	720	4542	8530	10538	6165	3502	3731	10462	7578	10948	5229		2421	19873	5296
	uwbC25_5654	CACS	165792					2431	11757	12349	7097	5084	10693	701	6393	1501	6636	3140	24617	10158	3026	8355	5193	3941	6524	9611	8452	9814	4912	12432	9052	14917	2380	4883	10171	6883	8127	9260	4604	2762	2245	3759	11825	5865	4960		609	1264	11549
	uwbC25_5654	CACS	63729.1					15435	6051	744	13712	1532	7592	8946	4132	3070	2964	6778	6823	6692	25130	21575	5853	1705	10166	3122	1783	2750	6959	3327	864	9257	3666	4151	1758	14877	6143	8650	11609	3357	824	7021	7599	11972	6588		518	7277	840
	uwbC25_5654	CACS	37013.9					13919	4501	7847	699	1396	3313	3134	3415	3336	1809	5005	1291	947	1387	7169	11620	9966	12700	3043	1257	1536	12177	8179	637	9359	3163	10758	3417	1203	11058	3112	3075	8377	3716	5117	10347	6162	3377		12488	3011	4683
	uwbC25_5442	NCACS	1.18141e+06					19071	1619	11570	7889	6402	7956	3708	18156	2743	9246	4949	6834	12750	6626	1737	6228	4800	5472	4964	5094	5899	5867	4009	3260	8038	1007	768	5436	12982	1101	1089	2658	8989	2825	11393	2283	8558	3664		6880	533	5648
	uwbC25_5442	NCACS	588836					15677	4784	15949	8845	5968	1809	1970	11924	3692	4074	8523	537	3692	14744	9332	5597	8091	1975	11675	4710	4899	8469	3448	2493	6689	10928	743	1266	3631	6317	5682	7519	5358	8972	8447	9017	1598	2230		24490	6650	5260
	uwbC25_5442	NCACS	544501					4909	5594	3179	10789	2754	18044	1653	851	1943	4190	3484	4293	7465	6280	6800	9836	734	5519	4580	9035	11089	8520	8709	558	2126	6460	6234	4357	8448	4975	3540	673	6434	13632	6768	8544	6777	715		7516	2073	6549
	uwbC25_5442	NCACS	558212					3659	4092	2677	7484	22385	6077	6522	1946	1646	13101	9983	5728	3549	17953	14593	12171	14730	10040	15456	1682	8710	4819	24510	11821	1123	4541	1329	2846	7773	2192	3054	10314	4430	1916	8750	634	3275	508		600	9575	13619
	uwbC25_5442	NCACS	306974					11855	7485	6776	6039	5633	10966	4796	3310	12972	13475	16533	5429	533	8553	18324	722	2885	18053	4133	5279	6208	1934	5776	716	677	1529	5917	9674	4254	11966	10615	1018	7908	4343	6203	2410	1570	7412		3960	8795	774
	uwbC25_5442	NCACS	609300					4529	3842	12938	3757	7932	9636	10077	5585	13057	7308	14867	7026	6866	1840	7123	16033	2841	8617	2414	826	13108	7179	4676	9753	13724	5914	2181	10854	4479	3272	11442	3464	1076	1059	4624	929	4785	4841		6164	15952	7240
	5760	NCACS	972012					13478	13576	4624	1845	9201	4158	3997	13154	3064	1964	5989	15649	945	10780	17929	2513	6761	12386	1591	6559	9391	2230	8336	2056	8041	6321	8294	7192	14218	10055	1714	4187	6770	4231	600	3891	13487	3068		2484	9092	10245
	5760	NCACS	1.71261e+06					20679	10444	3701	3120	1276	2732	2387	2212	7961	7978	16596	3326	884	9569	15043	12354	7621	968	12461	1133	13821	1854	4208	1660	1135	1293	653	8121	2891	2998	5468	7768	9743	2070	9270	7225	9851	10262		14098	1654	3291
	5760	NCACS	622319					929	2953	9447	12961	3227	2151	4304	2265	2092	3733	9235	9251	11131	14767	7299	12277	1075	12015	6244	27264	6630	7043	6975	7418	13344	748	5276	14983	8769	10829	3851	687	1337	6413	12340	3501	8226	10480		5998	771	4374
	5760	NCACS	2.43307e+06					2203	6090	3448	12538	4413	2715	8504	3145	6046	2425	7534	12634	2051	24533	13053	3518	10871	10046	663	1805	6024	6396	5196	6040	3195	6254	9018	2340	10273	1017	7008	7151	4112	8695	12107	6752	1289	16094		3788	3360	4714
	5760	NCACS	2677127					10003	3280	16814	7935	5501	3958	11483	4474	7184	12199	8836	1727	2029	6810	10496	10575	2044	1838	3389	1187	6380	8354	843	2923	1986	4095	5615	19851	1957	1994	9278	1703	10995	5433	3753	5757	10040	6281		13688	4710	837
	5760	NCACS	1.10796e+06					2488	1511	7620	4382	12110	2056	9697	2532	1401	14835	8534	15105	1204	1249	2295	4799	1386	5547	4260	1915	2124	2866	9085	2641	4083	1076	4303	1625	740	6074	2298	539	7412	5846	3555	8778	5381	8701		3750	4086	12454
	5739	NCACS	701368					9908	2963	895	812	532	576	4170	8575	3345	688	9047	20950	8092	5307	515	7650	9821	550	11972	12424	10910	8657	1511	3021	5678	7304	10900	1135	1497	4959	1059	2807	614	613	1711	6948	11101	6869		3416	8702	3181
	5739	NCACS	1.11347e+06					11921	577	8488	5692	4375	4480	6781	5885	11676	3298	1046	20719	18152	4275	35678	4062	4845	7085	774	18082	5190	1956	2662	4905	6813	703	13355	7123	7062	9657	2996	1060	1955	6836	2257	3802	4765	7011		10133	5914	5203
	5739	NCACS	608208					11287	5963	10945	11811	16382	1338	8708	2902	3552	4107	3839	714	4875	5696	17602	10573	2060	9701	14663	7478	6387	2742	5669	2114	2138	3899	8598	7073	15123	2670	8727	2190	745	3897	2358	7558	4503	10274		9987	7954	8194
	5739	NCACS	533059					7305	3052	577	1783	5977	22255	8697	4801	7645	2297	11186	891	9966	5382	11233	14964	14794	998	12538	2275	2089	3890	2632	4259	6231	5921	1871	7390	2967	4022	816	708	4624	1895	2932	4615	3480	8703		8252	5506	9847
	5739	NCACS	196273					6832	1058	1457	3250	2421	6455	3101	732	4660	3477	23019	2487	22578	15302	4081	1712	4804	2656	13832	6224	10314	3978	1359	764	4344	12972	14107	10935	567	9215	9515	9957	5326	6511	14234	2999	8946	21510		5019	4290	1594
	5738	NCACS	765545					697	19850	5564	6270	529	2889	1469	1005	1288	7903	639	20227	6767	15592	2605	5175	3005	699	5859	2760	6505	9409	9467	5781	4219	2585	9985	8584	603	757	9660	565	2877	1317	5232	4798	3752	3960		4765	4622	8525
	5738	NCACS	1.04378e+06					3299	2430	1352	4792	9188	12819	5897	1876	6272	1208	1021	24228	4309	3307	9203	4286	598	1024	9294	11768	7399	9182	3440	3458	2214	8277	7208	5593	1582	6646	6818	5809	5179	11431	4970	6165	5340	6781		8900	4828	21135
	5738	NCACS	1.22273e+06					16298	4227	1166	3954	940	20499	5707	5198	2456	693	11129	8947	923	9223	633	3782	14003	11743	1205	7715	1871	1988	9865	1866	1343	7190	1064	11765	7194	10234	4164	4888	8023	4599	6558	2220	8047	17047		4164	5347	7344
	5738	NCACS	360229					982	11275	17231	7307	5143	6680	9116	5561	1659	3227	17148	2651	8458	12590	2364	3920	883	5050	2311	10202	1529	15650	3597	1488	1799	1942	9663	6712	5740	1372	572	1005	3557	4420	3952	6772	7985	11653		3610	7672	6900
	5738	NCACS	346745					21149	5778	3084	6547	7034	3736	1049	558	3889	8480	2940	20193	7511	15060	898	11240	12038	13955	2555	952	1014	14796	6515	2827	2005	552	2702	978	9885	4451	4792	2421	1447	807	2796	5623	6674	24181		3494	12038	11316
	5683	NCACS	212410					2034	1037	5266	2225	4229	23580	2975	4548	14103	10825	4939	2789	530	20922	17306	14102	12283	1675	9202	589	4295	1269	3168	5108	497	7820	4815	2371	2873	3267	7151	14509	2862	3543	13427	2145	6747	10742		11113	1508	4450
	5683	NCACS	279295					12517	620	9315	14657	976	12798	1908	13706	577	12154	9944	845	8218	871	2997	9729	7080	1529	800	1900	7919	1088	1375	4383		6452	5187	4121	6536	9730	6439	3921	2042	2379	14270	4602	6029	23931		6980	549	11767
	5683	NCACS	418680					5811	3567	916	1207	2562	2494	4779	9563	6600	14942	1740	7848	13651	2468	4135	8244	20070	5134	9183	2561	12515	705	838	4887		9221	2972	9539	7478	1292	2512	826	1879	3667	3121	2110	5553	8399		3671	8142	3962
	5683	NCACS	621455					12934	2708	764	16288	6988	13106	606	5210	5414	7696	6305	548	1222	20192	18602	2172	2111	6671	2846	4247	9136	5542	4812	3972		6626	2712	792	5111	4152	4972	1908	5227	1969	6612	2350	7793	4571		1456	2575	3618
	5683	NCACS	295561					7446	19191	586	3518	1783	5788	8912	5740	3915	2192	11540	14572	11904	32571	10178	16816	4021	12345	1942	650	6678	4232	10210	1004		5701	16870	9806	1479	1011	5806	8489	3472	5941	16096	2115	7500	9980		13181	3896	4450
	C23mix_4902	CACS	671363					977	1722	5727	19368	2631	15429	598	1661	9477	2747	8396	22351	5688	24116	6519	5716	1246	3163	13296	5970	11368	2476	6111	2409		7737	2215	1227	2606	717	6127	6149	1964	9301	3124	1684	6534	6275		2102	2065	4838
	C23mix_4902	CACS	765620					14511	17990	7813	17122	1022	1160	1829	5084	4691	7157	1693	2891	6305	20161	17586	4175	24555	912	3497	5067	7503	1672	5852	5372		11730	1388	5670	1062	6725	19522	5701	1705	12293	8693	957	1606	12365		8169	3661	11097
	C23mix_4902	CACS	323081					831	1315	9708	2651	2144	14645	578	1601	9170	15240	13855	610	1074	818	3594	518	2383	10348	5889	4040	3830	6350	7814	7346		3039	11288	576	996	7242	2470	7808	2170	1367	1393	6511	9053	6681		1743	10476	4280
	C23mix_4902	CACS	635214					10223	11166	2823	8037	4633	10766	1699	1052	2934	8920	14839	537	13947	7822	14113	2149	1684	6498	8313	7750	9715	5850	2352	1253		10596	4614	7626	9324	4379	3080	10685	4666	934	10637	10613	8610	5523		1275	5904	7233
	C23mix_4902	CACS	1.54257e+06					3530	1508	1823	17285	8088	928	1879	2612	13146	5177	1562	9787	2940	1704	2128	17801	5055	1247	898	611	3146	1827	4137	6959		5546	3287	6132	2885	3204	3372	3305	4997	508	5357	3280	1484	11712		6140	12867	5718
	C23mix_4875	CACS	1.34808e+06					7179	11686	23545	4923	1298	3963	7975	5598	13042	1773	519	18667	12294	22305	5559	16409	14343	2399	11930	8182	11268	9810	3308	3309		3238	8023	2280	634	5569	7081	7951	2764	7993	4938	11107	720	7676		10224	8528	3715
	C23mix_4875	CACS	785379					12020	1155	1419	8666	8826	9122	5167	10674	10019	1539	5522	16154	1331	2885	9578	11967	746	3789	6575	1220	931	5837	2418	8923		1343	3317	2558	1618	2115	7694	1740	4469	5159	2637	12812	1242	5155		14767	10677	2129
	C23mix_4875	CACS	910964					3154	2643	7593	785	7322	15268	13059	2358	2834	6063	2693	2609	1819	9753	5234	21586	3243	7785	1542	4778	10920	9507	3535	1522		2991	13106	1670	6845	14065	5458	8117	7128	1059	9832	8834	2677	6030		3533	6532	9664
	C23mix_4875	CACS	1.9632e+06					1143	2047	13009	656	13459	13083	10240	10101	12604	15983	9661	10844	13971	18622	4404	12443	5182	700	6393	1882	7261	18038	4225	4563		11831	2556	1068	2982	5869	3444	547	5111	3736	2020	1606	2855	4585		2562	2077	4913
	C23mix_4875	CACS	1.42473e+06					5155	841	10650	11369	11923	6514	9272	676	7368	8210	10561	611	9795	500	13637	4043	5623	1963	10282	5622	10008	1577	2307	5061		8585	6519	1099	11849	6516	9250	5026	3323	7026	679	9429	3900	13905		16469	4194	1238
	C23mix_4817	CACS	161392					1489	1828	589	7638	23733	1322	7313	9521	3112	7963	12926	530	4948	16098	3029	1104	3663	2945	1142	7232	1418	8728	3311	8175		5995	726	4562	8996	7251	3105	5877	6061	3914	4064	3649	1525			522	2716	11816
	C23mix_4817	CACS	346009					20115	20781	15664	2857	19396	2934	2739	13176	15006	3018	17631	2024	4418	2586	8323	3800	7883	12448	1424	6181	3517	5973	1263	7410		3045	4694	13002	7970	5117	4572	9753	546	6404	1996	3539	4673			595	1195	11287
	C23mix_4817	CACS	497789					1486	2243	5412	9394	661	6474	2030	13496	16727	6834	9956	10874	13748	16957	7489	519	8943	9649	6033	13308	10058	3907	15909	6432		8268	8526	11549	5227	1799	603	8094	6059	4270	1480	8103	4040			7206	10558	10524
	C23mix_4817	CACS	659337					15974	7717	16855	6011	8812	3699	6405	13252	5540	957	5548	1372	17826	10832	17101	7933	3088	5687	12431	1491	14061	512	3781	4068		1803	5485	8527	3113	6186	8489	7880	3440	10356	9459	7181	2265			8476	11291	3599
	C23mix_4817	CACS	456700					8864	867	4954	12936	1311	596	9129	1626	6732	1372	12924	7859	3321	11108	4035	9032	618	8435	5980	656	15714	2864	2741	9807		10431	891	592	3299	6610	5585	3842	9699	7088	3368	8319	8853			3042	2466	615
	C23mix_4817	CACS	190038					22534	16960	7269	1538	729	3429	6418	4633	9629	13519	5723	5870	1573	7875	6492	2491	7514	7922	16772	4015	16739	645	5946	1074		3057	761	8089	551	3571	7055	1674	4225	1867	3773	8035	2518			8493	5107	7457
	C23mix_4817	CACS	170986					897	1331	9514	823	1448	12230	2269	783	2750	1802	665	9108	4308	8249	12865	5076	13899	3185	2850	21686	3297	3785	5420	3509		3922	2165	784	4680	4531	4282	12925	1992	11531	3286	848	11441			8974	6494	7584
	C23mix_4817	CACS	176275					12134	14749	14416	6155	22777	7352	1428	10551	15040	10904	4819	8511	7921	5826	6148	6895	10239	2835	511	7854	11706	5511	4285	5902		1162	6196	3134	10120	3066	8538	8500	2744	7767	10066	6085	4532			4794	2648	9184
	C23mix_4816	CACS	468774					18541	837	1936	3579	1168	3396	4591	4591	6582	7933	589	5085	9055	9076	13665	2380	734	840	7602	2062	9245	4604	3105	944		4205	673	2352	2895	9418	1747	11964	993	4130	8221	5894	4509			8166	4621	1333
	C23mix_4816	CACS	504777					20760	11926	6135	4919	6902	8019	18667	1926	1966	828	7452	18500	2751	8491	4120	1762	18734	9082	6809	6979	8401	4535	5948	3287		9139	10003	1153	9954	731	4182	3934	4879	9409	2482	3177	8094			999	6201	7719
	C23mix_4816	CACS	323997					3814	1931	562	3857	604	10198	10268	3088	4114	7289	1544	2630	3223	592	4583	1250	809	5255	8684	14964	6635	1960	3677	2316		6096	1785	13932	727	1734	3141	7786	3458	2074	8095	4655	10908			13992	1153	2559
	C23mix_4816	CACS	439040					10394	8488	9964	1190	4699	2711	1082	4572	16834	1286	8442	34279	615	2767	10421	601	854	10007	1608	4872	870	2394	3974	1686		1077	13227	8285	6736	6385	5043	3692	1344	2120	8520	2922	1029			1284	5058	2433
	C23mix_4816	CACS	85085.2					19749	1403	1793	7138	8315	5762	2458	8842	6562	1830	5317	6528	1712	34251	6656	969	2423	8466	587	3359	8817	6636	4373	2683		6258	3393	9428	7552	4040	895	12664	2624	7535	735	1401	8727			10469	4249	7989
	C23mix_4814	CACS	1.61204e+06					749	10226	917	18161	18216	808	2694	4124	7972	5260	6374	1047	9170	6510	11960	4269	3244	569	12357	1584	6525	2840	1121	5966		10986	3932	8589	5706	11944	2978	10884	2104	2812	669	1637	5116			3603	2392	7420
	C23mix_4814	CACS	486217					838	731	1922	15128	1067	1529	10033	4487	3187	9532	873	4130	3011	1044	15005	12386	4369	1166	3604	1204	4210	25224	2230	2562		6161	5200	807	6131	5238	2808	756	8174	7849	1658	1578	9214			6090	3117	4027
	C23mix_4814	CACS	248720					25801	6206	12757	14155	10012	15540	3126	7396	12244	609	4275	8782	3248	8774	9342	11727	9525	3455	4923	4517	4088	684	6379	6318		8901	1158	3069	9430	7624	2971	7699	7370	12116	6751	1353	3149			12777	3535	2806
	C23mix_4814	CACS	259987					11452	4503	2487	936	22408	7915	9869	2470	8877	6068	11339	15527	5849	14222	13475	1757	6710	702	17865	1511	3271	3229	4915	10475		8713	1120	6165	1240	7117	4984	12694	1281	2463	7539	554	6717			8913	2958	4531
	C23mix_4814	CACS	114518					8999	11423	6188	3586	16421	1986	1048	3806	1912	13183	25802	12095	5948	15524	8242	7461	1186	4617	4203	5455	1588	3176	3222	6720		683	501	9808	9512	5799	1226	3276	1558	6396	4078	1384	6331			7029	578	3984
	C23mix_4814	CACS	144187					1854	1446	14585	6010	4007	9614	5142	13306	9100	13161	23862	7428	3182	12043	642	17180	5710	11093	1012	1950	743	8134	2612	1225		5497	4843	1652	10135	3863	1096	1060	7338	4762	3717	973	1599			3870	2543	3197
	C23mix_4814	CACS	340434					3960	1665	16895	1580	1449	9565	2600	1249	10546	9907	33238	3134	11731	570	861	1990	18399	2744	4417	9383	1154	2990	3995	8086		5627	3956	3939	8520	5553	1424	7570	10457	11639	2651	589	1396			7158	1469	3742
	C23mix_4811	CACS	358928					5581	3464	944	4205	14693	6922	613	6312	3647	950	17446	5107	6190	5069	12170	22713	7738	7628	1780	4343	1753	3266	12235	7040		5885	1269	1185	5922	4514	20119	7262	4488	6760	675	1369	3037			537	718	3761
	C23mix_4811	CACS	151376					1301	17770	759	2016	10464	8915	4256	5625	5472	14036	3647	21335	4008	21369	5483	725	12747	4956	9428	9678	1791	7681	1462	1951		5231	3622	12288	5427	2230	4605	528	13547	1170	3429	859	3277			5041	6263	1898
	C23mix_4811	CACS	100233					19021	8257	7444	671	4158	8269	8212	1421	3847	4162	9002	6802	6468	6155	3830	7246	7500	9779	22278	535	1041	20447	5586	9928		4719	7221	1010	7816	661	3865	864	2679	10866	1512		2957			4277	8706	2100
	C23mix_4811	CACS	373413					740	2112	30934	1204	13069	15422	9218	6518	4908	18879	11814	14255	14943	14224	16958	3745	14219	12817	12887	5079	904	9108	6914	2224		3881	5597	964	5049	5637	4876	7509	2266	1176	591		3722			4345	7400	519
	C23mix_4811	CACS	521170					4677	7681	3445	6784	2692	9772	8980	2846	4254	3742	1769	12961	9020	1602	12443	4087	7303	1326	1893	2795	11938	2075	7081	1041		3756	1431	4543	7621	514	1993	761	3945	1227			7104			7723	5909	1356
	C23mix_4811	CACS	162553					12909	7278	587	912	1582	4240	504	10788	8124	688	886	9763	12871	12949	14241	8975	5984	1018	8611	6451	12899	5845	6166	2885		12405	1702	5861	3799	11462	8040	10496	7814	4229			4612			1303	7974	10239
	C23mix_4811	CACS	127552					724	2699	3837	3809	8699	683	654	2139	3918	6014	13438	1993	13278	498	13323	5184	1422	5966	15294	1188	15046	2507	3102	6566		4244	1794	553	4002	1304	1120	4413	1364	3061			2573			5261	7377	5820
	C23mix_4798	NCACS	337210					10064	4171	1820	4357	835	4745	14476	5762	3383	15754	15522	501	5995	10170	1747	3801	2559	5737	1192	5892	6430	23658	7224	3037		1937	2036	9153	1868	587	2584	5749	3263	2211			3469			5448	4001	17133
	C23mix_4798	NCACS	189788					3492	1161	5353	5390	9403	7773	6843	11686	5814	16033	16170	19799	21157	6544	14339	7625	2925	1085	12561	3885	3686	2252	4316	9291		4189	2652	11056	1617	13499	6359	2054	5832	927			2638			6789	2728	13211
	C23mix_4798	NCACS	287346					1523	3639	3709	4138	11675	3875	11846	17988	3415	10541	1131	6585	9118	6734	13576	3336	3744	4269	869	1773	20798	13033	2335	579		7651	1060	10267	2414	11126	9118	1408	2257	10392			2615			7012	5872	11252
	C23mix_4798	NCACS	146792					26915	1536	10028	3151	7404	5383	8104	6149	6436	5172	2187	1229	9919	6395	9311	5191	792	10257	1527	4492	11753	2302	3760	1555		8875	1397	4227	1327	11289	840	3200	1090	5312			1600			2990	15740	6492
	C23mix_4798	NCACS	764541					1982	925	1714	3232	1125	7628	9212	1115	3129	1376	23562	20567	10304	1250	1713	4492	4828	2569	1390	4635	13981	3770	3157	3626		12914	969	6806	565	7834	2099	635	2978	5575			2441			2830		2282
	C23mix_4798	NCACS	1.6131e+06					9511	698	12123	2787	23914	1159	10389	8815	4858	1306	5585	820	13026	1258	10642	8530	15648	783	2357	652	22131	5640	6439	1346		10740	3640	4485	3555	4667	536	914	1127	3345			1131			1030		4303
	C23mix_4798	NCACS	459127					28738	3721	1682	5545	10083	12629	14695	514	1926	9816	6468	8757	7904	802	22544	574	1954	1281	10917	3022	7627	3160	1763	4719		11023	1312	589	1736	9052	5778	4945	2873	6422			740			6502		4610
	C23mix_4788	CACS	186031					18829	3209	18745	10164	7189	17640	3112	8244	12635	2129	9371	6989	20890	8691	6654	8129	2557	4828	4070	6538	1997	9218	2210	1961		9262	763	1945	2204	6791	4624	2267	10712	8825						4002		3395
	C23mix_4788	CACS	95831.6					8594	18268	11815	5183	14428	12336	5226	4482	3346	8281	5468	661	4879	10468	9270	5690	12868	1819	583	3227	10646	4810	8111	14439		1199		5544	586	967	4369	2505	7666	8175						6860		3600
	C23mix_4788	CACS	86867.8					1425	9291	15769	4197	1842	494	733	2884	510	1188	796	11105	17349	6951	694	2482	1552	6252	6847	8063	3595	1382	5758	666		5683		1595	1095	7339	561	4555	2450	2102						2761		6911
	C23mix_4788	CACS	96490.1					28146	10206	1775	4755	3255	9487	9630	10843	4808	24653	982	3110	15129	682	9044	557	1192	2940	515	4319	2256	555	2774	2443		7386		5951	640	1094	2791	1183	536	6806						3756
	C23mix_4788	CACS	377229					1970	4900	6812	837	11678	11050	2847	7245	6152	7917	11934	16493	11731	11093	1335	1690	2529	3666	3156	16964	2147	8453	759	589		663		1378		6263	3551	1208	639	4284						685
	C23mix_4788	CACS	69194.6					18157	7957	7995	7883	823	9096	4681	957	8103	877	2879	883	4598	16463	13693	8666	2520	9056	3112	9191		1318	6814	4480		13239		7359		695	3390	1064	2290	2536						1322
	C23mix_4788	CACS	67323.8					17776	1048	16262	13407	8398	11388	4850	11045	16986	1202	12487	4993	5463	669	15223	3053	18585	5489	21933	6623		25271	1820	1077		4108		6604		6242	5320	5413	2155	4185						3509
	C23mix_4788	CACS	81205.9					4692	14666	10258	4127	19265	6230	5095	6674	5119	3090	9750	14385	2844	14440	8606	11041	14834	584	7820	9246		14906	5650	1351		3217		7327		9027	7028	3235	5298	2079						3224
	C23mix_4787	CACS	217727					15159	13043	25012	1932	7623	724	1185	21641	12305	3748	1672	3690	10416	4947	10569	789	4632	5508	9116	2033		8373	1123	4230		2890		1617		2178	6553	4663	5142	6765						1065
	C23mix_4787	CACS	250871					18204	4756	12183	8077	2655	3489	5807	5003	514	4214	7556	10847	5524	658	15153	9888	4726	5686	899	1761		2693	6325	5552		798		1510		9524	2584	832	9338	6486						1692
	C23mix_4787	CACS	224369					13989	4870	10187	942	13110	13167	4626	4122	5004	12092	2109	13428	8173	14289	17407	10234	1117	870	1524	8718		9359	755	3029		8942		9308		2545	15811	1907	7006	1486						1180
	C23mix_4787	CACS	659513					1727	1027	745	7584	965	1315	3354	3794	3269	4789	3825	6975	6612	3671	15907	4385	10947	12373	14873	5379		5774	4970	10233		6605		8307		4333	1345	7597	7472	14153						3405
	C23mix_4787	CACS	635433					22800	2061	25759	6719	1130	5041	1236	4105	4527	5696	2352	3448	2886	10832	10300	5999	3731	3312	10246	1463		3391	1590	8600		8389		2411		803	2227	3712	8738	2281						5495
	C23mix_4787	CACS	234452					2704	5955	2515	2697	9245	2384	12240	2119	1479	3094	7272	19557	2599	6943	12520	7129	1391	1040	8976	1233		2008	6202	1963		1866		705		556	5014	12203	4402	978						2799
	C23mix_4787	CACS	1.49036e+06					1393	5091	7994	15575	7340	9280	6063	5603	2757	7318	1196	7224	12670	3436	1516	3404	4667	13770	7838	13497		7469	3950	5476		5445		3730		5147	4045	1445	5490	4714						7093
	KL_mix 3750C17	NCACS	528598					13575	6064	4535	8816	16631	8953	3989	2803	646	6744	3138	12661	10549	3394	1458	1668	2794	1370	6884	2297		915	3397	5705		1732		6698		5300	8092	4280	1268	1333						4163
	KL_mix 3750C17	NCACS	355631					3553	8412	11897	2354	840	893	1637	3685	2911	507	3706	11440	9248	4560	7501	11364	15333	637	4179	1654		4075	2518	1313		5828		864		5185	497	520	637	11731						8470
	KL_mix 3750C17	NCACS	345799					11216	582	2564	1106	4352	1175	2039	2538	6269	1995	845	689	1073	19547	14359	7728	7107	11939	2880	4783		4742	3540	1121		3883		2261		4059	5304	8156	4046	5340						5573
	KL_mix 3750C17	NCACS	285493					994	20349	6070	3844	610	7507	5360	7029	11392	552	4898	9366	3293	11347	3872	11945	8964	784	5375	6734		4301	1013	5482		6104		1758		2429	8060	6084	2412	2648						2161
	KL_mix 3750C17	NCACS	346117					3606	12005	3094	4163	3704	5176	7833	7033	7488	6872	5634	21064	10520	7189	653	787	944	5922	6923	4969		4016	1535	8051		4960		3755		1530	11713	2188	4606	4618						6326
	KL_mix 3750C17	NCACS	272954					1545	3091	4793	11600	17440	11459	9140	3894	2545	1403	1781	6703	5558	1182	3668	5549	7664	6615	1514	1609		6516	1778	2452		3055		3994		817	7488	7278	3094	1000						4977
	KL_mix 3714C16	NCACS	285600					5269	2057	701	4878	5031	714	656	541	946	9592	4941	6437	1633	12642	15813	12325	8965	12317	10832	14156		4008	1395	12328		4464		4323		846	1719	7133	558	2938						4938
	KL_mix 3714C16	NCACS	234571					18527	3795	3391	5511	1508	7002	9667	8897	3551	10928	20120	16981	3787	8972	6733	12678	10320	3286	1145	12496		3217	2955	10146		3777		6669			3066	4786	9106	777						4394
	KL_mix 3714C16	NCACS	518133					3780	14546	24243	736	4518	10592	3014	3846	7451	9180	16561	7105	20627	695	2092	4158	2460	1086	6585	14184		7535	2466	5959		4321		585			4082	1463	11699	4746						6655
	KL_mix 3714C16	NCACS	640368					9094	8142	3558	3347	14088	18670	11764	6493	6150	13093	4074	14407	6216	4631	709	3380	8438	6120	2844	2155		2679	901	4353		4141		7678			1571	2187	4611	2038						9730
	KL_mix 3714C16	NCACS	549295					4509	3576	7607	548	15565	7529	9903	2545	7726	2826	14988	2347	3124	1339	12777	7574	6627	2908	8949	6593		2276	1520	659		2775		6074			1482	4115	10844	3750						6353
	KL_mix 3713C16	NCACS	525396					11909	936	9018	3598	20180	3878	6868	6480	12157	2683	6079	23068	8880	9242	12006	3028	8917	11564	1710	1252		3253	670	11189		1650		7027			3433	11203	5999	9141
	KL_mix 3713C16	NCACS	545227					504	21259	6064	1362	15008	1739	5016	3330	1093	2056	11809	561	1766	9344	20361	1814	5490	6258	6641	4931		1134	12246	4247		627		4848			6852	4113	6111	5576
	KL_mix 3713C16	NCACS	588049					1589	708	4992	3841	4419	2581	4540	8172	7674	2295	7971	10687	8426	21121	7927	4438	1397	585	10973	1203		1490	8679	5313		1539		3006			6072	2160	8378	1073
	KL_mix 3713C16	NCACS	381767					4075	19068	6508	870	15386	1745	7144	1999	5649	5385	10635	3492	591	767	930	4700	12922	1585	2627	12659		1578	2438	3828		1129		905			4125	4903	2384	12567
	KL_mix 3713C16	NCACS	833693					16711	5069	3610	2937	3425	10876	1094	2341	5328	1899	7962	15942	5026	530	14183	3480	1917	1284	4543	2861		927	4452	5414		551		3747			1946	1232	3536	4612
	KL_mix 3647C16	NCACS	137129					12641	7005	21202	5485	7171	7639	3123	1756	8519	3366	3494	1169	990	9677	1329	5894	4422	521	3431	4607		994	4656	7506		498		3132			2589	4101	6485	4077
	KL_mix 3647C16	NCACS	353783					7126	6553	4795	2846	1094	1751	725	12268	4177	5473	9438	9905	25227	6654	9009	1207	7780	601	8032	4652		702	4520	5420				533			1060	826	2295	1424
	KL_mix 3647C16	NCACS	271851					5580	11132	11174	11265	648	12752	3080	6774	13424	514	9496	9185	6994	6444	1072	4830	8884	6606	2262	3802		819	2949	9224				4146			598	4047	5703	6802
	KL_mix 3647C16	NCACS	890218					5932	3741	6016	11578	5413	4166	5932	3378	5320	4920	8024	859	5690	16935	2825	9310	14308	570	11107	1286		497	5550	4886				3469			1405	1480	1708	2786
	KL_mix 3647C16	NCACS	1.53082e+06					6737	4573	5913	7003	4193	7057	2044	11036	891	601	4275	25803	1024	40316	7955	13204	674	5943	503	1139		17267	7986	728				2870			650	888	3359	5468
	KL_mix 3647C16	NCACS	545540					1987	10362	4337	7943	1905	16970	2847	22308	3976	703	29462	8203	5146	23475	769	964	12746	17646	9664	6930		7521	2595	1661				2746			1072	2435	3492	6653
	WT3	WT	190671					1915	7964	672	1768	1803	13327	4604	3582	2342	3316	4233	2869	6652	7083	3004	2477	1094	5137	1382	2976		14951	6690	3635				1244				3463	4026	4144
	WT3	WT	62803.6					4531	4603	9482	5298	25477	677	5828	5204	5318	883	9537	2485	2187	19118	6601	5942	19528	1607	1383	502		5123	5277	10189				1690				754	582	5018
	WT3	WT	32677.6					6976	7999	1433	14618	20168	1997	9533	5968	7980	5607	6561	5696	9690	2330	809	8692	7323	2593	6914	10231		3071	4142	3402				1330				2900	7513	673
	WT3	WT	30540.9					502	1189	8791	1320	2384	6153	9534	8197	8004	3618	13906	24802	1480	14301	2944	11367	4339	14532	1137	6952		7873	2240	4766				1425				2414	4286	2048
	WT2	WT	447260					2817	2009	15147	2777	4376	19976	5533	1909	17270	3941	1584	2713	14535	3466	16031	2276	2373	8120	6092	14415		5881	2849	2891				998				1617	3203	4821
	WT2	WT	351803					5566	7315	7600	7050	8440	8587	19792	1600	6846	5825	9254	7691	6585	15870	21693	1207	503	3041	14136	1018		11459	1951	5222				890					5010	3418
	WT2	WT	285478					2066	15823	2107	8303	12521	514	732	656	7123	5517	8574	6169	5094	3771	1586	2323	1912	7715	7486	3215		10873	2135	1837									529	5107
	WT2	WT	150258					2526	16679	12313	15016	3722	6049	916	7075	3658	10068	13360	6598	15127	9701	6514	16148	1201	6159	3756	985		2057		3720									6431	2282
	WT2	WT	122779					6732	7897	7963	10256	835	3058	2483	14220	9427	8561	21055	10800	7691	841	6702	5735	1399	8322	11752	3864		2608		8634									5228	1388
	WT1	WT	297977					16276	984	19250	1888	11098	940	3590	8440	2869	2995	3076	13959	8148	16328	3269	10947	2550	687	6033	7232		3984		6474									2201	3091
	WT1	WT	898517					14724	4427	21639	7892	20064	10198	9461	3845	793	13166	10271	4923	1937	25764	19838	12955	3237	1349	3874	544		5552		3652									8146	8830
	WT1	WT	696684					6528	2665	3652	2953	11146	12824	8353	645	804	1299	8959	1211	21852	2112	706	10932	6444	7296	8109	3510		2895		5049									4774	6505
	WT1	WT	63735.1					5580	11491	20197	1524	2426	6314	1588	8450	3354	13682	973	2937	642	8190	2526	4832	3277	3638	831	4819		3067		4224									5109	3909
	WT1	WT	199926					10200	10474	550	3992	1421	7821	5133	796	4417	601	1723	4107	6784	2847	7645	674	2882	1620	10660	2511		1211		590									2315	8731
	WT1	WT	189055					7428	8858	9534	812	11170	7336	6902	2798	3738	12343	9545	12294	10738	2402	4551	2638	3131	3894	10773	8162		10300		4381									1952	9043
	WT1	WT	114256					8760	2488	2396	3855	1106	7566	4762	799	12232	657	3673	16506	1860	24763	15801	619	7003	1014	8180	10947		3529		1497									4190	4423
	WT4	WT	169865					8484	16588	3022	3056	2702	511	832	2504	1203	1117	13433	7629	18393	5684	14136	18422	637	8222	10022	798		2983		3598									527	912
	WT4	WT	75300					4749	1824	16499	4653	16854	8479	4289	8904	5720	1898	12477	6510	8418	2467	9088	8158	8442	5782	2126	20025				3834									1193	13002
	WT4	WT	96871.2					13249	9208	602	9776	4175	13958	3725	1528	4572	5515	7246	2763	10225	7682	4381	7481	5220	5357	9890	10495				4015									534	4294
	WT4	WT	351225					4710	4367	7372	7901	14105	4168	2830	5374	513	1877	2198	18070	12819	6155	894	1025	3356	1098	9290	3914				3643									11799	1857
	WT4	WT	167596					7092	1194	8809	1237	15537	5844	8621	4354	1194	9843	3061	9022	7456	8090	9840	608	11562	5502	9542	8740				867									792	5483
	WT4	WT	93384.3					3345	21131	8332	1852	2646	10547	4096	3642	6264	1558	26407	5841	4597	10720	1640	992	841	4141	1438	706				2480									1076	9347
								3201	645	2015	621	971	667	8296	6400	4958	5132	779	15473	2907	1862	541	16600	19197	923	3925	8646				817									6564	529
									3136	8210	8163	4675	8948	834	1776	7004	5093	2041	4077	8142	13931	19529	3247	12211	8784	16234	9258				2067									5666	10427
N	Image	Condition	ucp1						3061	6705	16571	9253	1063	1841	7355	5718	3778	18272	4575	12941	4900	6573	14243	6568	2055	3642	4000				1613									494	1409
	WT4_5.png	WT	2594421						1621	25207	803	13061	5281	1904	7168	3497	9387	3090	15228	8431	2936	4463	6579	4061	5197	3134	3479				2484									5538	4563
	WT4_4.png	WT	2678412						1299	8511	973	2776	2588	6679	2298	2083	1575	3555	5751	20963	12392	11992	2138	10998	8288	6983	745				1510									908	3917
	WT4_3.png	WT	2516504						6533	7788	5018	10098	2589	791	1484	6234	13178	12915	673	822	806	7894	10160	19179	14572	2343	3244				1415									8839	4621
	WT4_2.png	WT	2612814						13770	17598	1714	6403	9959	16622	7472	3376	15949	3208	1856	4147	4102	1863	2882	10736	12290	14379	2426				1558									1422	3399
	WT4_1.png	WT	2574889						10052	18905	4415	9907	14961	1575	1880	4938	2812	15399	15539	14115	10217	9358	1288	2398	4131	5083	1678				694									5674	792
	WT3_5.png	WT	2682261						2817	13293	1644	888	16996	884	2339	5379	5285	7840	10570	11171	12258	4176	1696	10121	1155	12758	15599				618									10254	3509
	WT3_4.png	WT	2237554						11813	8779	895	2762	2150	8885	9659	5730	4994	10918	7952	4691	16537	5376	10100	5146	8493	6946	4581				497									912	3653
	WT3_3.png	WT	2100306						8509	664	3118	7358	602	766	2101	1920	6421	4823	999	4783	3818	1312	2134	3016	978	4267	4005				8600									2354	589
	WT3_2.png	WT	2728157						15569	2661	7010	11475	817	13800	4490	5262	7676	9230	7381	2715	2884	2489	2070	2757	881	6221	1070				6266									10994	3081
	WT3_1.png	WT	2656688						9773	1134	1128	590	10359	10647	8203	3060	4520	12627	12647	8713	3314	4342	4337	2025	7691	2246	8239				7652									2367	3623
	WT2_5.png	WT	1881068						6402	3509	9668	2235	4481	8736	3102	14371	6412	23052	4078	726	18031	5699	12727	6740	2908	563	11397				4957									802	5031
	WT2_4.png	WT	1817476						9845	12674	8022	6458	7066	2136	4872	10342	5798	5870	1196	16857	2983	5360	819	3349	5261	7179	843				5171									8184	2282
	WT2_3.png	WT	1779234						3564	4623	8834	16557	2705	7775	4297	660	614	1024	14347	5681	5857	6264	2563	9792	1183	2977	9118				5415									12139	2157
	WT2_2.png	WT	1929817						11933	1396	965	959	2087	2799	936	5236	2679	1638	2562	4941	15404	2690	717	10271	1490	723	1670				3294									2494	1806
	WT2_1.png	WT	1955252						1089	1154	859	6307	8858	1435	4418	2909	1601	10935	4994	11888	4018	4842	2521	1349	12951	11324	7037				3180									1118	5092
	WT1_5.png	WT	1958163						6898	1555	20395	14787	6255	6463	6297	7253	5412	21881	1980	9818	4046	838	20978	17193	11046	2037	4927				2737									3259	2405
	WT1_4.png	WT	1850394						5405	11761	6463	6289	2127	2269	2318	2299	2394	643	5659	2043	4556	5966	2795	3783	5427	10193	1332				2399									3145	3083
	WT1_3.png	WT	1846290						5574	6687	3694	14264	959	1243	6198	4882	3782	1245	17444	3891	5742	7204	4545	1689	4217	2594	7108				2055									2991	2462
	WT1_2.png	WT	1914596						7155	13793	2979	23861	1727	1727	9148	10555	15159	7543	1443	14849	614	8306	3217	7876	956	2658	1544				3709									3966	3797
	WT1_1.png	WT	2026226						5791	6023	9880	5966	4379	12347	2120	2228	10876	8794	558	932	15456	6212	5170	5945	1796	8202	4031				2593									1170	2469
	1430_5.png	CACS	3153126						3245	8099	4665	10365	9089	6370	11119	12224	5885	3185	2804	7846	7929	15092	17310	3260	12497	14195	2631				2698									3018	1309
	1430_4.png	CACS	3062708						5417	2317	11531	2772	4828	5813	4321	1380	9611	6260	3852	522	10519	8622	17288	5762	8332	2027	11976				4588									6684	983
	1430_3.png	CACS	2976480						499	12071	8383	8563	5225	3383	2391	10644	3316	7590	7703	1536	8241	20042	722	8348	14968	12735	670				2454									8475	1831
	1430_2.png	CACS	2744256						1086	5079	7946	16102	7891	760	10648	2193	6766	905	4724	586	10506	5260	1785	1084	17293	14228	589				2620									4635	788
	1430_1.png	CACS	3219548						908	7064	6697	26782	12722	1031	1126	2573	5339	18549	9929	16123	14277	4954	13130	6513	18391	8474	4801				28080									1899	956
	1420_5.png	CACS	1076610						2276	5740	13188	3171	3018	5065	5196	3612	8593	7315	2225	9444	4067	7234	9379	7461	11748	5628	8116				3584									2708
	1420_4.png	CACS	756139						1318	1981	8383	9694	4340	5738	3634	9708	14810	11197	15155	2605	1208		1353	1973	6101	15476	774				2805									3969
	1420_3.png	CACS	1020114						867	15026	3485	21929	6313	4166	5963	2494	8955	4145	6875	14647	14312		3343	8231	2042	1461	6135				3381									3438
	1420_2.png	CACS	901180						5103	11885	4743	1883	9578	4539	5376	5730	10206	3083	13720	8946	2554		12968	17908	15991	1357	5619				3420									3487
	1420_1.png	CACS	1059486						44589	10996	3518	1684	5960	9334	505	3868	5388	3904	18943	9050	5035		9052	2395	574	8578	1224				2550									3023
	1418_5.png	CACS	1241646						6162	2107	12401	1974	1789	8279	2841	535	1383	19530	2997	1933	18242		4087	4065	1193	900	2396				2124									1035
	1418_4.png	CACS	1330391						6711	2444	3510	7580	6244	8971	12825	5013	613	23733	1098	13480	2325		4446	503	14339	814	1321				3588									10515
	1418_3.png	CACS	1287299						5346	16345	4588	8299	11425	1320	4028	7640	896	6798	19582	10009	1998		6522	7913	771	10181	3335				6814									2457
	1418_2.png	CACS	1433011						25905	13205	13071	701	1098	9495	1021	9217	7982	5317	14299	5466	3531		547	4103	1063	2264	13154				5272									5149
	1418_1.png	CACS	1254817						4581	660	509	1894	11555	956	3619	5944	5766	15224	12432	1720	5640		1812	3058	15384	3299	18373				5478									7990
	1361_5.png	CACS	2715351						9822	4514	6726	869	9098	9506	20624	991	9402	12182	1261	1782	1372		5090	6647	6182	4161	7579				1765									4216
	1361_4.png	CACS	2436539						7428	8698	6467	5598	3785	3512	4382	8135	1177	11715	12604	19916	7879		3263	7667	2167	1930	1894													914
	1361_3.png	CACS	2979513						6084	12828	6987	4064	14332	3121	10003	6461	3290	5357	693	2083	2762		15133	4867	9899	1582	3790													7333
	1361_2.png	CACS	2140347						9150	704	11721	4721	2449	905	1284	2916	6260	6067	9378	9655	526		702	657	20509	1908	9282													7024
	1361_1.png	CACS	2950674						7368	6359	1262	1195	5122	3661	1135	7116	5418	9480	11910	1937	3897		7171	11261	8034	556	5739													5292
	1289_5.png	CACS	2180981						4116	8992	1977	5512	10576	10084	1217	13364	7424	1837	1236	6474	7677		5943	1540	5625	2450	3966													6497
	1289_4.png	CACS	2291231						3009	4325	4612	755	4685	5439	2807	857	8656	2985	5907	5259	546		2428	5782	7421	937	3606													3597
	1289_3.png	CACS	2255910						1350	6296	1237	1718	10771	638	7583	5456	4942	1877	12384	4896	4703		2904	6753	5713	1155	644													6882
	1289_2.png	CACS	2231973						5322	10417	8673	5731	1322	14795	4593	2873	1666	10160	5916	11788	6389		6988	4770	18172	16477	3881													9053
	1289_1.png	CACS	2309343						11187	4736	1540	13962	9858	6508	548	2805	3105	8700	3860	31910	9899		2567	11140	11064	4471	3512													4770
	2261_5.png	NCACS	2210677						5757	9333	9780	9851	7869	2912	3767	3427	14808	19301	1305	4025	2226		11928	4658	1613	1978	6492													8878
	2261_4.png	NCACS	1267498						6969	10901	1959	19304	5663	10118	1358	11031	5884	6819	3578	1833	16662		2714	1777	512	10473	931													6055
	2261_3.png	NCACS	1885701						2454	3518	13009	19615	10547	4999	947	5167	3970	4141	1761	2593	9802		11537	4145	1862	6444	1842													3179
	2261_2.png	NCACS	1772990						4239	9905	8259	9923	10505	986	4544	11774	7490	2412	16823	18833	2218		1680	2116	4402	9077	832													1490
	2261_1.png	NCACS	1866694							6814	2562	2027	16867	16399	7045	5020	3295	23907	21360	1445	15317		4634	6800	11656	4156	8785													2963
	1433_5.png	NCACS	2237112							1672	12623	17915	3260	7411	8448	6964	4858	6359	11739	10876	13624		4314	2950	8896	6141	3544													4316
	1433_4.png	NCACS	2409802							3828	24514	1409	2216	4611	7625	9510	11465	12485	3537	19164	2967		13567	15743	2312	8100	649													8331
	1433_3.png	NCACS	2539040							1994	6053	999	13270	2802	13566	3486	4391	11803	6648	1470	18884		10236	1552	5652	7394	571													5331
	1433_2.png	NCACS	3026665							1412	11858	5036	1377	961	4836	7359	7839	2766	763	12202	8614		5772	3364	2541	778	1095													1353
	1433_1.png	NCACS	2555014							3308	12752	9334	6730	2935	6119	9184	1962	23005	3120	8615	6243		2544	511	3409	6649	791													805
	1317_5.png	NCACS	2263201							1511	10253	6841	3364	599	7600	4893	6518	1002	7043	2484	19573		988	6512	1749	2104	3904													3704
	1317_4.png	NCACS	2787357							900	5566	3167	8196	7263	4008	2530	9472	13274	8543	12750	14197		528	6545	2744	1901	7775													4400
	1317_3.png	NCACS	1823713							15135	650	2244	13167	7540	7159	4181	8183	8441	13678	6699	14558		8258	5842	8736	1131	1196													4584
	1317_2.png	NCACS	1982425							11343	3361	5931	6544	7461	4624	6343	17484	17025	9202	1232	12408		8112	7516	4691	2524	3684													3001
	1317_1.png	NCACS	2034748							26064	11564	1512	4368	2901	6163	3264	719	12158	13407	9234	12592		5442	11356	6822	15154	1936													3636
										10254	5749	812	6616	748	1313	2613	4592	6767	8321	1107	1164		5625	730	4951	1017	11123													2134
O	Ucp1		Leptin		Pgc1α					25263	8111	2998	18341	689	620	1483	9811	1085	6123	1032	9340		9098	1792	6158	8659	6790													670
	(-)CACS	(+)CACS	(-)CACS	(+)CACS	(-)CACS	(+)CACS				11766	12947	3534	3261	15634	15402	11220	6824	4637	13450	8483	8974		1120	3129	4321	946	10814													2873
	0.98524	0.07287	1.06207	0.672	1.23	2.41				9552	10220	2170	2757	2554	20636	2554	5635	9897	1794	6305	12550		1940	5878	21954	8532	528													1552
	0.95717	0.07708	1.45007	0.89357	1.25	2.98				10029	3652	5964	1381	1241	881	9257	3159	14155	20235	17077	6529		5421	21469	9996	1880	11663													2755
	1.10622	0.11086	1.40588	2.99124	1.08	1.53				14487	5850	2232	889	11738	8923	2343	9092	3597	6194	9358	1293		520	6051	1722	6345	3234													937
	1.09088	0.11054	1.42546	3.20147	1.08	1.43				19938	3585	12502	6103	1783	655	5403	2605	11541	12279	4971	1101		6264	17954	8207	3049	13421													1550
	1.18452	0.48195	0.39889	3.01466	0.76	0.27				6459	6145	4256	7642	6263	813	8341	9744	12415	1556	2611	3575		3471	1504	4220	1857	8959													1109
	1.19945	0.47247	0.31	3.50084	0.69	0.25				6432	4916	3859	688	5734	721	9380	4457	4084	787	7044	3763		3676	7950	12100	927	9299													1484
	0.87968	0.2352	1.75126	0.26172	0.62	3.05				33252	1976	15665	3541	5506	4384	24158	8676	4281	3854	1698	1749		13106	13353	7645	6069	17531													1331
	0.8798	0.23398	1.79334	0.31943	0.68	3.21				6690	8986	5715	6275	3960	4784	6630	1405	11597	40753	1626	23482		6220	10704	5672	10678	10215													1041
	0.888	0.30097	0.84805	0.45407	1.58	2.59				10287	3224	3504	11052	4937	4669	7484	1434	11835	2546	11229	21449		2372	1304	2108	2486	5750													964
	0.89993	0.33143	0.98377	0.45574	1.59	2.32				3383	7349	996	2786	4219	4109	3299	8567	833	26323	1423	11716		10927	10115	4568	7927	2860													860
										11331	12307	4672	8722	8238	2753	2702	8723	3683	1401	7686	3637		1067	1041	4620	3470	1059													637
										10137	3558	23407	4938	8031	8543	4324	3640	7426	8794	10325	3084		7444	3485	1274	1459	8532
P	Temperature (ºC)									2181	9016	899	1280	10088	11736	5309	7736	12791	2054	7565	6645		2691	6733	9181	803	1960
	-CACS	+CACS	WT							22419	2549	10190	789	6000	6653	3054	4291	10581	2673	1112	686		6134	6936	7969	2580	14991
	37.2	37.2	38								10085	1419	8408	3241	11456	1066	3788	4820	1461	980	5832		16953	6234	1422	1645	5350
	36.6	36.4	36.2								3241	7744	10907	8182	5037	4878	7880	3721	7431	10388	4289		4532	10694	13190	8722	2946
	36.6	35.7	37.3								630	964	7436	4684	1726	552	8035	10765	690	11694	9168		1960	3786	25739	7278	5902
	37.3	36.2	36.6								2313	14309	6055	10842	2543	1652	7402	20585	8756	7558	13304		2750	5053	5492	2389	2523
	37	37.2	36.7								7043	5864	7172	2234	8708	4779	6769	3690	531	8652	8340		4057	1129	7000	1855	11896
	37.1	35.6	37.2								1731	926	3455	2637	5528	11604	9711	1166	8846	856	3044		1703	5602	541	8805	12669
	35.7	36.6	37.1								3846	18233	2179	9371	30377	1721	631	3391	14986	13799	6158		11251	3020	1023	3021	7220
	37.5	36.3	36.9								5227	1362	3368	9728	2091	9267	8446	6441	6714	11104	13413		5103	6170	5003	3549	1585
	37.5	36.3	37.6								817	12472	3248	7557	3887	5390	1843	23758	1987	2381	1410		10434	1083	2021	8044	6105
	36.2	35.4	36.9								6584	5181	7205	3797	8500	3027	13167	1573	3446	1862	20201		7291	1310	5611	12105	7670
	36	36.4	37								5400	4064	6237	846	2648	1898	3899	4702	8731	511	6170		1760	10236	1816	15058	4924
	37.6	36.1	37.4								4321	2428	5894	3993	4894	5719	7846	2918	13330	1892	12238		5148	8736	491	1518	12011
	36.4	35.5	37.5								1876	9219	16601	6950	614	3525	12427	2665	19721	3530	7358		4864	5428	943	2208	5918
	37.2	35.9	37								2009	879	2690	8715	1593	15649	8590	12022	4044	8181	40704		8586	868	6132	620	6752
	36.2	34.8	37.4								16902	1809	12865	11521	3860	902	1329	9046	7830	14889	3447		1803	1315	13087	6179	2911
	36.2	36.7	36.7								8337	842	16238	4416	4038	9100	3893	4840	4039	10210	2523		2436	6758	1150	1356	1456
	36.7	35.2	37.5								11502	1428	5542	2901	960	1220	1538	9607	22248	10818	26383		4879	9584	1236	9128	4747
	36.5	36.3									8640	3445	6962	8854	1588	8262	9575	3134	8595	2265	16080		5890	2695	1299	6887	5404
	37.1	35.2									3066	15769	1942	3108	4900	10052	5107	4097	17347	10418	1358		12582	7441	2354	3459	9118
	37.2										4806	18910	3346	11759	4830	4146	7431	4629	19022	7807	8761		1388	6797	14651	1525	6252
	37.8										19146	24190	898	3706	5697	3775	8186	4074	19225	789	1961		14341	5315	12827	9989	5079
	37.3										11148	4959	1792	4688	4378	9444	1267	13955	1531	1613	2720		13220	6103	3837	1547	1874
	36.9										5217	13394	8551	3431	9139	940	9508	17291	15932	8436	1432		7260	13797	12844	9556	6875
	36.4										5208	15136	2170	2319	8735	1646	7806	4934	1667	4529	7551		3835	1860	9881	4742	21768
	37.5										12858	6553	8726	6050	7750	9387	546	1376	936	1398	676		8215	9651	7669	8247	4870
	36										6369	8856	2975	4159	2147	1791	2867	3103	2117	4057	8737		1282	7121	6887	2128	2705
	37.2										8493	2328	4193	15043	4510	8166	5147	5130	19922	909	528		1481	885	4693	1089	1379
	36.9										5436	808	4724	18832	6457	1260	3015	813	30222	689	6075		5332	16169	2518	1637	3605
	37.1										5943	790	4071	3488	2020	1371	3549	1452	5972	1401	14993		13939	5593	14745	811	2516
	36.2										9120	2951	2501	9440	4596	5626	4037	11108	881	850	6708		9941	6391	3063	3808	7251
	37.5										6915	6852	2481	6503	2589	2869	4273	3651	8361	5388	1969		5723	6312	9743	8690	9396
	37.2										5085	13670	18723	9399	1376	530	15086	2499	6333	6246	3385		7672	5523	20828	4370	5002
	37										11255	1173	5735	14619	585	5897	13625	6828	11911	8446	8748		4018	1713	6881	1533	9579
	37.7										4458	603	7755	13035	5066	1620	3947	6658	4946	10356	13314		6472	7270	1511	8857	4486
	37.7										5202	10043	1713	5831	3691	3795	671	8705	10738	6242	2338		1002	5594	5310	4332	1278
	37.6										2310	3992	776	7412	3481	4807	2115	7303	1071	6324	19692		507	10691	16021	4193	6795
	36.2										5106	516	2170	895	11875	4230	1670	1309	14913	16878	8393		16761	1065	6024	7068	10744
	36.8										6345	12463	8711	554	6355	4089	13902	6625	20874	13018	3995		6016	12864	656	2977	5893
	37.7										7212	2048	10083	3591	1618	9445	8268	707	4097	9144	22243		2231	22161	11076	10234	571
	37.7										6675	4170	4174	4278	2804	6237	1955	2431	19302	4638	2464		1843	734	519	3136	5081
	38.2										6060	2952	1019	12197	3341	25899	9877	2429	5260		17311		21444	1772	806	2439	3421
	37.2											14123	14292	953	1698	3500	6277	8519	2879		18919		1771	13409	6738	1059	5320
	36.9											13247	2495	5619	799	1560	6659	2918	3450		14457		1471	857	13308	1177	17544
	38											12987	13732	6562	3332	10600	3394	4746	8529		9898		8874	8651	10736	4441	6947
	37.6											1695	1299	3845	6308	813	14169	6413	1029		15911		1381	5808	1167	722	13143
	38.3											2413	944	4335	2868	706	4201	3009	648		1827		7583	4832	14342	2925	1924
	36.3											3255	528	2314	4160	1330	3650	1559	1914		945		582	4118	7688	8045	12554
	36											551	3631	2627	5481	1940	20394	8666	703		19015		2049	2635	8026	1116	6309
	37.4											8087	10846	1461	12144	9424	6135	3297	5407		3847		5893	15643	2012	615	4708
	37.4											9029	3364	10492	2426	13790	10514	3196	15901		7887		7207	2921	12801	8879	1154
	36.4											7091	5385	2858	1127	4454	14404	948	5152		2118		3515	787	9899	2104	2916
	37.4											3270	3885	2154	677	4523	8223	2533	10247		19903		6615	10894	3246	1839	647
	36.8											8714	5073	1810	2991	8047	5716	1679	11424		10104		16918	4684	10420	1250	2075
	37											1099	2863	7958	5111	9101	14139	3596	1456		754		5602	9880	6591	6649	9663
	37.7											7058	14618	14287	8342	1711	1935	3055	14411		28884		950	2620	1495	8748	2206
	37.6											2863	696	954	3791	5717	2494	1079	7527		5937		10288	2787	7600	9583	1431
												720	5287	9895	3476	10588	8115	2593	1105		8573		6358	1192	4095	862	3586
												4556	7736	2429	11278	3623	10731	929	11692		6347		6020	590	7111	1700	3740
												2332	7814	4403	1357	2169	1677	1936	9330		8349		24821	5318	7346	8577	10562
												1148	7047	715	4497	1335	5782	567	1377		11941		3180	3739	1725	496	12554
												876	12142	2694	1644	1872	2395	758	13867		2278		4007	599	4509	1477	7497
												1242	3949	3890	2849	4671	6489	4414	18602		13335		5291	2655	1015	5617	4744
												1473	14590	2109	14229	3945	1927	19920	1379		1063		11089	3199	2943	823	807
												999	6941	843	2543	3344	6130	12160	8727		9215		2725	12893	10316	5939	1748
												574	4182	657	6823	2448	14370	11418	6804		8182		2664	4254	3675	1037	8169
												528	832	629	1505	3242	5604	10310	2709		14844		4740	990	3618	4782	6200
												7155	10843	3006	2012	1888	19422	14654	9228		20131		1300	641	9791	803	2568
												7452	1274	2849	4834	7125	7473	15506	9382		2017		2974	988	6406	4031	1286
												17727	1924	942	804	9717	3168	19046	6065		4433		676	4488	1520	4239	844
												9384	10762	876	2826	5668	6283	9050	4165		4102		6934	597	5470	552	20166
												6426	17558	714	3297	4177	1637	11212	2425		4067		22144	1697	1434	5754	4882
												9822	1527	4172	2722	3728	22688	10024	1925		19105		7049	3334	4422	6131	1713
												7221	5409	905	6652	1791	16018	7124	2095		5317		8760	13971	4723	9508	21269
												19367	2672	1504	1832	4160	1955	11146	1236		2960		10301	1685	8364	6083	778
												17724	8131	10011	2111	3657	10886	6104	1900		3433		19984	9434	4834	10682	3565
												6822	10796	1598	5632	11234	7067		943		8550		2599	14076	2845	6966	504
												7254	4405	5526	5025	2233	941		926		1005		7285	1633	8961	1586	11725
												12390	6065	14951	4213	4188	6219		12500		1898		4935	1635	1248	3760	1641
												7545	2662	2127	1563	1701	11130		41126		703		2078	3814	1672	5265	1800
												11052	1339	11508	5517	7841	4094		18932		5382		1119	655	5726	3056	2425
												6417	10052	1147	3563	4951	13393		32244		12329		6589	2764	684	15752	19266
												4902	1537	3654	2604	7675	9262		10068		6678		4029	2586	9230	4505	5552
												8043	12765	4662	15650	7945	2743		5702		3598		14285	10762	3934	4653	7697
												4080	10140	12156	6582	2156	5289		8712		9203		948	3888	1200	5635	1377
												6810	7888	1142	1509	1873	4555		5858		9570		12101	12489	8342	4039	2468
												8097	2229	3859	4786	513	14617		8350		626		1136	7160	12764	611	3984
												6987	5377	1788	4370	6985	12263				4196		2295	730	5150	1588	5765
												7425	522	1633	3595	7139	10399				2916		7081	1993	9129	3071	3346
												7524	4732	7123	5196	726	1506				941		8370	6180	721	11412	5034
												6369	1548	1711	9278	1150	5383				7895		1829	3095	1062	788	602
												8715	778	2692	3241	1892	3243				4167		10186	1049	535	7863	1414
												7935	3943	5094	3360	6986	5490				1250		2528	7861	1549	712	13629
												2748	5826	1498	4344	3408	4237				3700		11175	4407	1344	6122	5924
												2889	666	3631	7040	1317	3653				1102		10716	2967	8688	6477	835
												5604	2340	4150	7064	2201	5834				2662		6710	2218	6697	17568	2135
												6801	1696	1604	7421	862	2392				4178		8335	2100	9506	5480	4419
												4911	594	543	3174	3396	2768				3938		5489	6800	2586	1781	5915
												5592	8741	3667	4723	4033	13218				1164		3129	1302	545	6435	800
												3598	9602	924	1153	8499	1113				3655		7461	5857	6891	17538	9015
												3462	1875	10255	8913	11724	2967				1711		3728	1048	1170	9877	691
												4313	995	2039	3030	3347	1801				529		6810	3586	1832	2562	2086
												6501	6107	4117	7143	5514	546				764		8600	6330	4300	6765	3595
												5058	9686	2427	1492	9882	765				4901		9340	3343	7138	7374	9453
												4146	12041	596	15180	1755	6657				922		9924	751	1305	1868	6692
												33465	7105	2198	4854	3353	8924				956		1045	1353	9333	4542	8638
												5253	7288	10721	5582	2618	9840				34542		1220	5262	13833	1303	5372
												4854	862	1286	1841	4455	6657				44788		9855	1025	2045	6870	5640
												3074	4874	4830	647	3023	9972				12806		971	971	4289	15444	3704
												5070	11194	9226	4781	7206	7698				8020		3730	4870	6683	5780	10219
													2093	1711	4529	6166	5922				8050		2682	7566	1616	1301	4289
													1068	2819	1205	5404	1872				5938		17753	20676	10704	7473	19826
													6348	4082	9206	10991	9953				10266		6146	1560	7837	7462	13073
													5254	6159	5829	1351	2352				10682		649	1994	1549	6932	639
													905	5908	2969	1834	16790				9002		5750	1136	5524	16350	822
													10587	738	4788	3176	8933				10482		2348	656	2773	3327	1474
													1424	6186	2767	6615	5558				11384		8255	7733	1106	2859	1000
													8548	1329	1463	5049	10756						2188	3964	3850	6854	7856
													901	9738	6999	2562	11863						7837	911	3220	6115	7852
													6786	1632	4817	9069	7829						13284	636	1922	5381	4630
													11198	3781	2737	1169	2437						19672	3074	3229	1256	1423
													3411	1017	2957	797	3205						2298	1943	5421	20504	5624
													4317	1507	5380	4178	12476						3869	4557	5390	8821	1817
													8152	11267	9358	9172	7355						3389	1085	523	6189	5247
													3268	1372	5566	2815	4214						3313	14183	3254	10283	1850
													8850	7019	6293	4394	1815						3069	1151	1370	17538	10546
													4217	7601	2985	10671	3537						2711	7946	1413	8001	11204
													3179	648	9814	4665	7355						7508	4820	1189	3411	6323
													1717	8755	7334	4036	7291						5806	4093	671	7905	566
													919	1779	1185	1672	7481						2072	2767	1234	3844	10811
													4139	4571	1961	6849	2782						3097	4523	783	3932	9583
													16483	7054	1099	8733	3139						9486	2103	622	1973	923
													4726	1351	3450	9391	10537						7114	13835	800	1653	1740
													4844	8890	4979	7451	768						2394	4454	5100	2149	7006
													2516	1471	7738	12582	6410						5060	3147	12536	3095	1471
													3309	1442	6957	2634	10375						3620	8058	13238	10098	6797
													4154	3309	2243	1248	3899						16197	625	10240	849	5395
													6186	976	6429	1949	10731						6674	13008	7224	4563	1072
													5081	10037	4100	5001	2084						2704	1472	16820	3260	8985
													8721	1819	4938	2198	7089						9452	2162	19332	3830	10242
													543	1849	11176	14895	9585						3306	8086	16774	4065	4420
													3043	5780	4491	7183	8701						2754	7700	30082	3612	5192
													726	9383	5494	8071	8793						2727	4031	5892	4532	3477
													684	526	3383	12744	14196						5550	8745	9630	1210	748
													528	533	2742	3262	5718						699	2244	14988	973	8036
													544	501	1032	7780	8516						12113	706	21146	1171	7456
													1418	1024	6357	1015	3111						4713	1390		497	7086
													3686	13249	3543	3451	3159						4076	7219		996	9435
													8637	1427	10057	5386	7335						5930	10315		508	4709
													3610	828	6428	7193	3072						16015	5193		508	1862
													5572	4670	6618	9254	6748						6001	773		538	1578
													3096	5558	17606	4169	2812						853	1268			6087
													3269	2274	4173	10949	9619						4371	2623			5383
													590	2188	2494	6789	3336						4442	1372			6376
													8049	5717	8848	5268	4331						1157	3968			2070
													5549	5842	3479	5464	763						5953	9002			5229
													783	4127	4467	1281	8728						13323	2123			3650
													1441	3553	11114	5604	7907						4979	1192			3013
													19622	1457	999	1957	3790						5352	7194			1288
													2876	1667	2480	5595	14119						6451	1369			2417
													2572	2765	9051	3683	3523						1625	5318			2527
													9921	5864	4506	2870	2535						7323	8119			1512
													3898	4723	4031	12300	518						515	1744			1033
													18534	720	1503	3401	8712						6426	5781			588
													1545	1487	1202	7954	6444						5422	503			498
													10124	2202	9605	1249	1109						6646	5805			10194
													2682	7397	3440	17160	6269						719	1005			24466
													3540	4782	8009	9275	795						4257	5790			11484
													12108	1504	4546	6961	1116						1952	5823			5328
													1265	737	2847	7824	3699						7391	3770			3704
													4384	7465	9935	4811	752						4920	5967			10360
													1927	5375	8413	824	3532						2327	540			7778
													16737	8477	9022	2786	1298						3774	4876			11362
													4375	3611	14143	3926	11596						10467	2699			8072
													1685	7181	4174	1818	2358						1230	632			9806
													2913	11436	9337	6610	2778						10189	517			6276
													3350	1777	2092	17807	4879						2369	601			8156
													2740	2616	8999	1028	751						6471	737			3182
													5725	1719	8020	3802	8716						4218	35054			5800
													6833	4129	2952	1248	8589						2532	24080			6442
													2402	1650	7307	5355	3791						8130	5158
													1683	3132	2236	7143	2717						4809	6684
													1769	16917	994	5156	10878						4767	6340
													23799	8263	1887	6101	5938						7843	12820
													15777	3429	2160	1036	5791						4823	14588
													8219	2626	643	3934	7623						5629	7514
													10658	7915	936	17065	13997						6044	4672
													707	2068	7027	741	9237						3079	6972
													9496	2343	5426	1014	2382						5218	5720
													1721	795	1859	4646	6000						3030	3216
													816	3280	4870	3547	5516						1465	11544
													4273	5313	800	5960	1025						3446	10576
													9358	5505	604	1120	2552						887	5986
													8876	1021	1632	3459	2440						1878
													5712	3460	2360	9213	2226						1325
													2358	7810	3755	2612	10533						889
													10266	1928	4321	5694	4149						2199
													10171	5647	2033	2105	9258						2412
													8380	6947	731	3991	6580						2448
													15721	6490	2115	4240	2593						562
													2175	5400	4905	4080	8938						2065
													7198	1223	4088	12964	691						1515
													11504	5247	2876	2571	568						1167
													4148	5286	2940	1099	1869						1020
													979	1603	6477	11459	7209						12440
													4742	1043	4720	5188	6362						24422
													2555	2132	3058	565	5796						5862
													2147	1732	3867	11952	6497						19368
													2493	6182	3121	2769	12427						9800
													860	2442	6067	1741	10834						21296
													5516	4702	6190	580	2479						10098
													11768	2814	5758	6506	5259						5920
													6465	609	6059	6841	17671						8282
													1391	1131	5981	8804	11956						6544
													7511	2349	5460	2890	4652						9544
													9457	5563	3717	656	2536						11700
													4734	4229	5368	6588	8320
													7758	537	5388	7047	17246
													2607	2718	918	3726	9372
													1180	522	3049	2803	13600
													2264	3330	3795	3321	3097
													4448	2049	3581	2694	1861
													7225	1172	9845	2124	1093
													1465	648	9069	3945	6297
													1648	563	1369	5457	733
													3283	4549	14717	2718	938
													3828	1290	5587	554	12050
													779	2361	891	3386	1082
													1053	540	668	593	673
													2237	3041	687	2896	1611
													3475	3047	3572	668	5611
													1768	2570	915	2922	14229
													2629	4757	6228	853	3533
													913	2610	556	1679	619
													2330	2402	3867	1542	10807
													721	1043	1812	503	657
													772	790	3749	33298	12285
													1941	1454	904	8804	3973
													2614	803	1932	6146	6288
													936	799	1064	5630	1529
													633	559	2572	6536	11698
													6120	691	1400	8630	7582
													7170	666	764		1587
													7140	9868	3337		5844
													9266	11328	13949		3589
													8476	6390	2573		3834
													11464	5684	861		1645
													8264	12012	1648		1792
													5216	19238	1286		2152
													6062	12552	1480		7251
													10392	7432	2314		6099
													7666	17272	3059		3058
														6700	9994		8518
														4746	3599		620
														7782	5246		3242
															1084		5913
															3218		11863
															6115		1329
															4103		2041
															10526		612
															1607		4065
															813		14740
															3703		3844
															8427		3637
															773		6858
															3305		2684
															3492		14401
															4653		4110
															2432		3776
															3341		3621
															4622		549
															2070		2514
															2651		557
															4180		5547
															9089		5056
															6177		12199
															4202		1315
															4042		1277
															640		4702
															730		2369
															9462		12919
															1849		2116
															3551		2846
															990		1197
															2869		12233
															877		11210
															5017		5543
															3260		6099
															3261		3780
															2920		11081
															497		1681
															1150		5167
															4201		8274
															3297		912
															3447		7545
															2772		8291
															3643		3543
															4807		2805
															3529		2927
															2244		3621
															2429		1234
															1891		8678
															892		6281
															1291		853
															2178		611
															3313		1110
															2006		3128
															2019		5323
															2591		2488
															769		3974
															1162		1493
															1230		2160
															1042		2520
															1088		2013
															9748		1220
															13806		2289
																	1067
																	983
																	784
																	34358
																	10006
																	17760
																	19328
																	36262
																	28052
																	7472
																	8856
																	9012
																	15784
																	12274
[truncated: 135 more columns]

## Sheet: Sup.Fig2
Sup.Fig2
A	Weeks	(+) CACS 22o C(weight normalized to peak)									(+) CACS 30oC (weight normalized to peak)
	0	0.95	0.98	0.81	1	0.92	0.95	0.96	0.93	0.96	1	1	0.98	0.97	1	0.97	1	0.93	0.96	0.92	0.98	1
	1.29	1	1	1	0.99	0.98	0.99	1	0.98	1	0.99	1	1	1	0.98	0.98	0.97	0.94	1	0.91	1	0.98
	2	1	0.99	1	0.97	1	1	0.97	1	0.99	0.96	0.97	0.97	0.98	0.97	0.98		0.94	0.93	0.9	1	0.94
	3	1	0.97	0.97	0.97	0.96	0.93	0.98	0.94		0.94	0.97	0.96	0.96	0.97	0.96		0.93	0.89	0.95	0.99	0.93
	4	0.96	0.95	0.93	0.98	0.95	0.95	0.99	0.92		0.96	0.99	0.99	0.99	1	1		0.93	0.86	0.93	0.95	0.95
	5	0.89	0.88	0.98	1	0.96	0.95	0.95	0.9		0.93	0.97	0.95	0.97	0.91	0.99		1	0.9	0.88	0.92	0.94
	6	0.81	0.79	0.86	0.94			0.97	0.92		0.91		0.95	0.93	0.89	0.88		0.91	0.89	0.98	0.94	0.92
	6.85714										0.76		0.88	0.78				0.71	0.78	0.89	0.87	0.91
	7.4			0.82							0.78		0.88					0.7	0.78	0.89	0.87	0.91
	8							0.92	0.95		0.71		0.85							0.92	0.86	0.98
	8.9							0.74	0.92				0.82							1	0.8	0.92
	10.1								0.87				0.78							0.93		0.87
	B	WAT Mass (mg)			C	BAT (mg)			D	Gastroc Mass (mg)			E	Percent survival
		22o	30o			22o	30o			22o	30o			Weeks	22o	30o
		598	219.4			108	77.8			124	114.6			7	1
		582	200.7			107.6	86.5			121	126.6			6.9	1
		362.4	269.2			81.8	50.7			124.3	115.1
		256.7	235.6			59.6	58.6			131	117.1			7.5	1
		62.4	208.1			34.6	92.2			117	132.8			7	1
		611	284.5			90	50.3			116.3	114.8			5.4	1
		564	24.6			114	65.7			74.6	88.7			5.4	1
		319.2	147.2			89.7	76.5			83.1	110.8			8		1
		248.7	360			57.8	64.3				118.3			6		1
		56.8	66.5			24.1	71.1				101.3			10.1		1
		57.4	31.1			34.3	66.1				86.8			7.3		1
		62.1	174.1			35.3	74.6				96.8			7		1
			296.9				58.5				127.9			6.7		1
			69.1				67.9				95.7			1.6		1
F	EE(kcal/h)	(-)CACS															(+)CACS				(-)CACS 30ºC								(+)CACS 30ºC
	6:00 AM	0.34	0.34	0.29	0.3	0.45	0.27	0.43	0.4	0.54	0.43	0.46	0.35	0.3	0.41	0.36	0.16	0.42	0.14	0.12	0.25	0.3	0.17	0.28	0.31	0.31	0.31	0.21	0.14	0.2	0.23	0.19	0.15	0.22	0.21	0.23
	7:00 AM	0.32	0.33	0.23	0.26	0.37	0.22	0.4	0.32	0.56	0.47	0.44	0.36	0.3	0.41	0.31	0.18	0.34	0.14	0.12	0.25	0.27	0.19	0.2	0.25	0.2	0.35	0.22	0.2	0.24	0.19	0.19	0.15	0.2	0.17	0.17
	8:00 AM	0.28	0.33	0.27	0.22	0.38	0.23	0.38	0.3	0.43	0.39	0.44	0.45	0.28	0.4	0.37	0.17	0.34	0.17	0.2	0.19	0.2	0.21	0.22	0.21	0.27	0.3	0.22	0.17	0.19	0.24	0.15	0.14	0.18	0.16	0.16
	9:00 AM	0.36	0.37	0.24	0.3	0.43	0.22	0.36	0.29	0.41	0.43	0.45	0.34	0.31	0.39	0.32	0.19	0.33	0.17	0.25	0.25	0.31	0.19	0.21	0.26	0.22	0.25	0.21	0.18	0.2	0.22	0.17	0.15	0.19	0.14	0.17
	10:00 AM	0.3	0.42	0.23	0.26	0.34	0.24	0.38	0.32	0.38	0.39	0.38	0.38	0.28	0.4	0.32	0.16	0.37	0.17	0.14	0.16	0.19	0.15	0.23	0.23	0.2	0.19	0.18	0.16	0.16	0.21	0.19	0.13	0.16	0.13	0.15
	11:00 AM	0.33	0.37	0.23	0.23	0.45	0.26	0.37	0.31	0.37	0.43	0.43	0.36	0.28	0.41	0.31	0.18	0.36	0.14	0.13	0.18	0.24	0.16	0.2	0.18	0.21	0.25	0.19	0.16	0.19	0.15	0.16	0.14	0.19	0.14	0.15
	12:00 PM	0.38	0.34	0.25	0.22	0.37	0.24	0.36	0.3	0.39	0.43	0.43	0.37	0.3	0.38	0.32	0.18	0.32	0.13	0.18	0.2	0.29	0.17	0.22	0.26	0.19	0.18	0.2	0.14	0.15	0.17	0.14	0.14	0.17	0.12	0.15
	1:00 PM	0.36	0.3	0.28	0.22	0.36	0.24	0.37	0.29	0.39	0.39	0.39	0.36	0.34	0.37	0.31	0.22	0.36	0.15	0.15	0.21	0.27	0.2	0.19	0.17	0.2	0.19	0.19	0.16	0.19	0.16	0.16	0.14	0.18	0.13	0.14
	2:00 PM	0.44	0.34	0.26	0.29	0.38	0.27	0.39	0.31	0.39	0.41	0.43	0.39	0.29	0.4	0.31	0.19	0.33	0.15	0.21	0.2	0.37	0.18	0.2	0.2	0.21	0.24	0.24	0.16	0.18	0.22	0.18	0.15	0.17	0.11	0.15
	3:00 PM	0.45	0.3	0.29	0.24	0.39	0.24	0.36	0.33	0.36	0.39	0.4	0.37	0.36	0.38	0.35	0.18	0.35	0.14	0.17	0.22	0.41	0.23	0.22	0.2	0.2	0.28	0.21	0.22	0.2	0.22	0.24	0.13	0.21	0.11	0.17
	4:00 PM	0.41	0.38	0.32	0.31	0.37	0.25	0.4	0.29	0.39	0.41	0.44	0.35	0.29	0.41	0.33	0.17	0.34	0.23	0.19	0.27	0.37	0.25	0.2	0.18	0.27	0.21	0.26	0.22	0.18	0.19	0.22	0.12	0.2	0.12	0.18
	5:00 PM	0.43	0.35	0.32	0.28	0.45	0.25	0.39	0.34	0.37	0.44	0.46	0.38	0.42	0.45	0.35	0.22	0.36	0.18	0.15	0.31	0.43	0.3	0.24	0.22	0.24	0.32	0.27	0.22	0.26	0.26	0.25	0.14	0.21	0.2	0.14
	6:00 PM	0.51	0.37	0.36	0.34	0.45	0.26	0.4	0.35	0.43	0.41	0.41	0.42	0.33	0.46	0.34	0.21	0.39	0.22	0.13	0.42	0.56	0.36	0.26	0.34	0.31	0.35	0.32	0.29	0.22	0.29	0.37	0.13	0.25	0.32	0.19
	7:00 PM	0.49	0.39	0.28	0.34	0.54	0.29	0.4	0.38	0.54	0.46	0.5	0.47	0.36	0.54	0.4	0.22	0.48	0.21	0.22	0.44	0.6	0.37	0.32	0.52	0.32	0.47	0.37	0.4	0.28	0.4	0.42	0.14	0.25	0.28	0.19
	8:00 PM	0.52	0.37	0.35	0.34	0.62	0.27	0.48	0.46	0.52	0.48	0.47	0.62	0.43	0.58	0.43	0.23	0.63	0.23	0.28	0.45	0.57	0.39	0.35	0.5	0.34	0.45	0.36	0.4	0.26	0.39	0.38	0.14	0.32	0.28	0.2
	9:00 PM	0.34	0.4	0.27	0.31	0.63	0.28	0.55	0.46	0.5	0.55	0.48	0.66	0.53	0.55	0.45	0.16	0.5	0.26	0.29	0.44	0.58	0.39	0.39	0.5	0.38	0.53	0.36	0.4	0.33	0.38	0.41	0.13	0.3	0.2	0.25
	10:00 PM	0.48	0.32	0.29	0.3	0.56	0.3	0.53	0.45	0.52	0.53	0.52	0.62	0.52	0.59	0.44	0.16	0.52	0.26	0.3	0.37	0.51	0.35	0.39	0.51	0.37	0.52	0.37	0.4	0.3	0.37	0.34	0.15	0.39	0.17	0.21
	11:00 PM	0.38	0.27	0.31	0.3	0.49	0.25	0.53	0.47	0.43	0.57	0.51	0.56	0.47	0.56	0.45	0.22	0.49	0.24	0.26	0.31	0.29	0.36	0.36	0.52	0.38	0.49	0.4	0.36	0.31	0.24	0.37	0.12	0.32	0.21	0.25
	12:00 AM	0.44	0.27	0.26	0.25	0.48	0.23	0.54	0.42	0.45	0.55	0.46	0.46	0.4	0.51	0.45	0.22	0.44	0.18	0.26	0.39	0.26	0.3	0.36	0.51	0.4	0.49	0.28	0.26	0.34	0.36	0.29	0.14	0.32	0.15	0.25
	1:00 AM	0.33	0.29	0.24	0.24	0.44	0.28	0.49	0.39	0.46	0.58	0.53	0.42	0.41	0.5	0.45	0.21	0.53	0.22	0.24	0.27	0.41	0.26	0.31	0.48	0.34	0.4	0.33	0.26	0.31	0.26	0.21	0.13	0.29	0.14	0.18
	2:00 AM	0.42	0.29	0.24	0.22	0.42	0.26	0.51	0.42	0.41	0.5	0.52	0.37	0.35	0.53	0.45	0.23	0.45	0.16	0.16	0.23	0.22	0.28	0.31	0.5	0.34	0.28	0.34	0.22	0.22	0.25	0.29	0.15	0.3	0.26	0.21
	3:00 AM	0.37	0.23	0.24	0.24	0.39	0.21	0.47	0.36	0.45	0.55	0.39	0.33	0.34	0.51	0.44	0.18	0.45	0.13	0.11	0.34	0.29	0.25	0.29	0.38	0.31	0.37	0.26	0.18	0.33	0.33	0.33	0.13	0.22	0.21	0.19
	4:00 AM	0.38	0.25	0.24	0.3	0.32	0.22	0.45	0.32	0.38	0.53	0.43	0.33	0.37	0.43	0.39	0.22	0.49	0.12	0.1	0.17	0.23	0.25	0.25	0.28	0.24	0.38	0.27	0.22	0.22	0.22	0.16	0.12	0.28	0.19	0.18
	5:00 AM	0.39	0.28	0.23	0.28	0.47	0.23	0.39	0.29	0.36	0.46	0.41	0.32	0.28	0.44	0.37	0.18	0.39	0.12	0.09	0.27	0.17	0.26	0.21	0.28	0.24	0.32	0.2	0.14	0.27	0.17	0.17	0.12	0.2	0.13	0.17
G	VO2(ml/h)	(-)CACS															(-)CACS 30ºC									(+)CACS 30ºC								(+)CACS
	6:00 AM	69.53	69.63	58.54	61.44	91.07	54.33	84.68	82.33	109.42	87	94.42	83.09	60.36	84.34	69.3	50.72	36.02	61.76	63.78	57.65	43.36	64.78	44.69	109.42	47.42	41.5	28.37	32.19	40.16	42.81	48.57	44.69	32.88	77.37	28.48	24.42
	7:00 AM	63.88	67.17	47.54	51.95	75.99	44.61	82.5	65.47	115.77	95.8	89.81	85.76	65.27	83.35	66.53	51.04	38.61	54.58	71.22	42.24	45.79	51.89	42.04	115.77	38.45	50.67	40.74	30.95	38.75	36.04	36.64	42.04	35.82	69.18	28.23	25.5
	8:00 AM	57.85	66.56	54.94	46.19	78.17	47.12	85.8	62.62	89.35	80.8	89.99	96.58	62.28	81.47	71.3	40.77	43.78	41.83	61.9	44.63	45.39	43.69	37.73	89.35	50.45	39.98	33.91	29.94	31.38	34.22	33.6	37.73	35.14	64.35	35.25	41.34
	9:00 AM	72.59	75.17	49.02	60.64	88.35	44.62	74.51	59.51	84.68	87.1	91.97	78.12	60.12	81.01	63.82	51.59	39.5	63.33	52.23	42.82	42.71	54.87	40.13	84.68	46.41	41.41	36.98	30.69	35.99	28.24	34.89	40.13	38.58	70.43	34.36	52.64
	10:00 AM	61.09	83.48	46.75	53.01	70.09	48.51	76.25	67.4	78.05	81.6	77.69	81.43	60.9	82.85	64.79	34.32	30.82	38.4	40.52	47.74	38.17	47.36	32.99	78.05	42.86	34.13	33.22	26.45	40.29	27.59	32.19	32.99	32.69	72.59	34.91	28.92
	11:00 AM	67.07	73.22	48.05	46.45	92.17	51.95	75.35	63.72	77.4	87.36	86.66	83.02	55.82	85.38	65.24	37.27	33.65	48	51.85	42.15	38.47	39.08	38.57	77.4	31.94	40.05	33.75	29.58	32.69	29.27	32.45	38.57	36.46	67.2	29.35	28.25
	12:00 PM	77.82	66.88	51.25	45.71	76.36	49.14	81.13	61.23	80.86	87.77	87.09	78.49	53.16	79.04	65.69	41.48	35.66	57.79	38.22	45.32	40.8	55.03	34.7	80.86	34.42	31.56	27.67	29.68	28.52	25.08	31.76	34.7	35.72	66.41	26.54	38.19
	1:00 PM	72.13	59.26	56.36	46.15	74.16	48.34	74.74	60.85	79.1	79.45	80.22	77.22	73.92	76.88	62.4	44.22	42.5	54.44	40.37	40.51	40.36	36.86	36.95	79.1	33.52	40.16	31.62	28.84	32.68	26.98	30.22	36.95	43.78	76.75	31.36	30.86
	2:00 PM	87.44	66.65	51.48	58.35	77.32	53.31	80.79	64.49	80.5	83.9	87.5	81.61	55.41	83.46	67.69	42.06	37.1	74.74	49.42	41.59	49.9	41.82	34.88	80.5	44.53	38.66	33.07	30.89	38.04	22.29	32.36	34.88	37.46	63.61	30.14	43.1
	3:00 PM	88.17	58.85	57.1	48.03	78.74	48.04	75.92	67.74	73.19	79.79	80.07	85.43	67.42	79.54	65.24	44.33	47.12	82.64	57.53	45.74	42.54	41.27	43.37	73.19	44.74	41.41	43.97	28.19	48.4	23.15	35.7	43.37	36.16	70.09	29.49	36.36
	4:00 PM	81.25	75.26	62.78	63.01	74.68	50.91	88.97	60.23	80.02	83.13	87.74	75.75	59.59	84.96	64.13	54.14	50.62	74.08	44.54	40.33	53.27	37.95	42.59	80.02	38.38	37.37	43.84	25.66	45.23	25.23	38	42.59	34.33	66.69	46.24	39.85
	5:00 PM	83.79	69.49	63.95	56.06	89.87	50.49	77.23	69.72	75.05	89.99	92.04	81.09	73.5	91.15	71.28	63.67	61.72	85.57	65.19	49.32	55.89	47.16	44.12	75.05	51.14	53.62	45.47	29.88	49.7	40.15	30.12	44.12	43.27	71.25	35.91	30.69
	6:00 PM	99.92	73.39	71.14	68.38	88.72	52.57	85.32	69.71	86.95	83.03	82.71	88.27	70.76	92.9	69.66	84.95	72.92	111.79	72.73	53.64	64.52	70.79	50.19	86.95	58.86	44.84	58	26.96	73.36	65.38	38.92	50.19	42.87	74.48	45.08	28.15
	7:00 PM	97.47	77.95	54.94	66.75	107.57	57.47	81.65	75.38	108.76	91.78	99.53	109.31	68.22	108.2	79.79	89.34	75.26	122.72	95.92	64.14	76.11	107.43	50.91	108.76	80.85	56.8	82.38	29.9	85.58	57.69	40.34	50.91	44.74	106.27	42.63	45.67
	8:00 PM	101.76	73.1	68.47	68.34	122.53	53.06	105.44	91.58	105.22	96.89	93.71	130.43	88.31	114.8	88.76	91.43	77.96	114.74	90.97	70.6	72.76	103.07	64.35	105.22	78.56	51.94	81.5	29.1	77.75	57.45	42.17	64.35	47.29	118.51	47.47	59.08
	9:00 PM	67.76	78.92	52.81	62.2	125.48	56.29	110.53	91.88	100.14	111.04	94.63	126.82	106.89	110.44	88.71	88.66	79.31	117.73	106.59	79.37	73.83	103.78	60.75	100.14	76.01	66.38	81.95	26.45	82.8	41.93	51.13	60.75	32.73	93.1	52.38	60.2
	10:00 PM	94.38	64.1	58.06	59.06	111.14	59.01	104.86	90.86	105.44	106.42	102.34	127.47	102.4	116.62	90.78	75.71	70.69	103.53	105.05	78.13	75.31	104.1	79.34	105.44	76.06	61.56	80.14	31.51	69.12	35.21	43.28	79.34	33.22	98.21	52.01	62.87
	11:00 PM	75.02	53.4	61.91	60.24	98.75	50.54	108.58	94.08	86.95	113.73	103.14	118.87	92.95	111.33	85.14	63.66	72.22	59.06	100.28	72.39	80.65	106.23	65.07	86.95	48.31	62.06	72.79	24.43	74.54	43.15	51.54	65.07	43.39	98.13	48.54	55.46
	12:00 AM	88.5	54.59	52.41	49.32	94.85	45.84	108.36	83.85	91.82	110.72	92.78	97.67	79.06	101.74	91.93	79.52	60.59	53.34	98.88	72.34	56.91	104.13	64.03	91.82	73.17	70.1	53.15	28.69	60.15	30.51	50.62	64.03	45.03	83.33	36.28	55.1
	1:00 AM	66.58	57.93	48.64	48.45	87.69	57.41	97.18	77.66	92.15	115.23	105.68	99.86	74.91	100.53	88.59	54.56	51.97	82.3	82.13	63.9	66.55	97.41	59.75	92.15	54.15	62.71	51.8	27.8	42.78	29.33	36.84	59.75	42.21	98.68	45	49.6
	2:00 AM	82.38	56.94	49.29	44.68	84.85	52.17	101.03	83.6	83.66	100.05	105.22	88.44	74.38	106.83	89.54	47.08	57.6	45.36	57.64	62.75	68.66	102.97	61.02	83.66	50.15	45.54	44.82	30.4	59.74	52.59	43.91	61.02	45.9	88.97	32.87	33.89
	3:00 AM	74.71	46.56	49.17	49.17	78.5	42.82	91.34	73.7	90.06	109.06	80.09	77.26	63.47	101.72	81.83	70.05	51.55	58.26	75.13	59.87	53.34	77.79	44.9	90.06	67.16	66.55	36.5	27.7	68.08	41.96	40.4	44.9	36.59	89.41	26.06	23.72
	4:00 AM	75.35	50.55	48.14	61	66.96	44.55	87.41	66.59	77.58	105.38	87.83	75.19	76.36	85.98	72.78	36.25	52.21	47.16	78.67	51.31	54.66	58.27	57.49	77.58	45.77	45.75	43.65	24.06	33.5	38.17	38.23	57.49	44.13	98.62	23.46	20.02
	5:00 AM	76.43	55.32	47.94	55.65	96.11	47.35	84.09	60.69	74.42	94.07	84.14	81.34	59	88.5	72.8	55.98	53.57	35.26	65.13	43.76	40.49	57.73	41.15	74.42	34.46	54.37	28.59	24.66	34.69	26.9	35.79	41.15	35.73	72.77	23.86	19.52
H	RER	(-)CACS														(+)CACS					(-)CACS 30ºC								(+)CACS 30ºC
	6:00 AM	0.85	0.88	0.89	0.86	0.89	0.89	0.86	0.8	0.89	0.87	0.82	0.85	0.87	0.9	0.81	0.96	1	0.87	0.75	0.79	0.86	0.82	0.83	0.75	0.83	0.85	0.79	0.85	0.78	0.83	0.77	0.7	0.79	0.81	0.73
	7:00 AM	0.88	0.9	0.86	0.89	0.85	0.89	0.84	0.79	0.83	0.89	0.82	0.85	0.84	0.88	0.77	0.93	1.01	0.84	0.74	0.77	0.83	0.81	0.77	0.7	0.74	0.83	0.81	0.88	0.79	0.82	0.77	0.72	0.79	0.78	0.74
	8:00 AM	0.82	0.9	0.87	0.83	0.84	0.88	0.83	0.76	0.84	0.85	0.83	0.85	0.82	0.85	0.86	0.92	1.01	0.84	0.75	0.73	0.85	0.79	0.78	0.7	0.78	0.8	0.78	0.83	0.76	0.79	0.75	0.73	0.78	0.79	0.73
	9:00 AM	0.88	0.91	0.94	0.88	0.86	0.88	0.81	0.77	0.85	0.86	0.87	0.85	0.82	0.84	0.87	0.95	0.98	0.85	0.75	0.77	0.89	0.76	0.8	0.74	0.77	0.78	0.78	0.88	0.77	0.81	0.79	0.73	0.79	0.77	0.75
	10:00 AM	0.82	0.96	0.88	0.91	0.81	0.86	0.81	0.78	0.81	0.8	0.84	0.84	0.81	0.83	0.83	0.91	0.95	0.87	0.74	0.72	0.83	0.78	0.81	0.73	0.77	0.78	0.78	0.85	0.76	0.82	0.79	0.74	0.79	0.86	0.76
	11:00 AM	0.86	0.97	0.86	0.87	0.88	0.9	0.81	0.78	0.82	0.83	0.88	0.84	0.8	0.82	0.9	0.93	0.93	0.85	0.74	0.75	0.91	0.81	0.81	0.7	0.77	0.81	0.78	0.83	0.75	0.78	0.76	0.72	0.77	0.78	0.74
	12:00 PM	0.85	0.97	0.88	0.84	0.86	0.91	0.81	0.8	0.82	0.82	0.87	0.82	0.77	0.81	0.9	0.89	0.91	0.84	0.74	0.77	0.91	0.79	0.8	0.74	0.75	0.79	0.77	0.9	0.8	0.8	0.81	0.76	0.79	0.84	0.78
	1:00 PM	0.93	0.97	0.92	0.82	0.88	0.91	0.82	0.78	0.86	0.84	0.87	0.88	0.77	0.81	0.89	0.92	0.88	0.83	0.74	0.77	0.89	0.78	0.76	0.68	0.76	0.79	0.76	0.9	0.8	0.82	0.78	0.75	0.78	0.82	0.76
	2:00 PM	0.96	0.98	0.95	0.85	0.91	0.96	0.83	0.78	0.86	0.86	0.88	0.92	0.79	0.81	0.95	0.92	0.87	0.83	0.74	0.81	0.94	0.79	0.78	0.72	0.75	0.79	0.79	0.88	0.76	0.85	0.81	0.72	0.78	0.82	0.76
	3:00 PM	1.01	0.97	0.98	0.88	0.96	0.95	0.82	0.79	0.83	0.87	0.92	0.95	0.78	0.81	0.94	0.92	0.91	0.84	0.74	0.84	0.94	0.83	0.82	0.71	0.75	0.8	0.79	0.93	0.78	0.9	0.85	0.75	0.8	0.82	0.77
	4:00 PM	1.02	0.97	0.99	0.9	0.95	0.96	0.86	0.84	0.88	0.87	0.94	0.97	0.81	0.87	1.01	0.92	0.94	0.86	0.75	0.86	0.91	0.88	0.81	0.68	0.76	0.79	0.83	0.87	0.76	0.88	0.87	0.75	0.78	0.79	0.76
	5:00 PM	1.04	0.97	1.01	0.9	0.98	0.96	0.9	0.89	0.87	0.87	0.94	0.98	0.85	0.87	1.03	0.93	0.97	0.87	0.74	0.89	0.93	0.89	0.84	0.71	0.78	0.83	0.86	0.91	0.86	0.94	0.95	0.79	0.8	0.84	0.77
	6:00 PM	1.03	0.98	1.01	0.94	1	0.99	0.9	0.92	0.95	0.9	0.96	1.01	0.89	0.92	1.03	0.92	0.95	0.9	0.75	0.92	0.93	0.9	0.86	0.75	0.85	0.84	0.86	0.91	0.85	0.9	0.94	0.77	0.85	0.83	0.76
	7:00 PM	1.02	0.98	1.01	0.97	1.01	0.97	0.92	0.96	0.95	0.95	0.94	1	0.95	0.95	1.02	0.92	1.01	0.89	0.75	0.9	0.89	0.92	0.88	0.82	0.87	0.88	0.88	0.87	0.86	0.88	0.88	0.81	0.89	0.7	0.77
	8:00 PM	1.02	0.99	1.01	0.99	0.99	0.97	0.96	0.99	0.95	0.95	0.99	0.99	0.97	0.98	1.02	0.91	1.02	0.89	0.76	0.89	0.9	0.92	0.91	0.82	0.92	0.91	0.89	0.89	0.87	0.88	0.89	0.8	0.91	0.7	0.77
	9:00 PM	1	0.98	1.01	0.98	0.97	0.97	0.97	0.95	0.93	0.96	0.98	0.99	0.97	0.99	0.98	0.91	1.01	0.9	0.74	0.89	0.89	0.92	0.93	0.83	0.92	0.91	0.85	0.88	0.88	0.9	0.88	0.8	0.93	0.48	0.81
	10:00 PM	1.02	0.93	0.99	0.97	0.96	0.97	0.97	0.95	0.94	0.97	1	0.97	0.98	0.97	0.98	0.91	1.02	0.9	0.74	0.85	0.88	0.9	0.92	0.83	0.9	0.89	0.86	0.9	0.87	0.86	0.88	0.79	0.91	0.53	0.83
	11:00 PM	0.99	0.93	1	0.99	0.95	0.94	0.95	0.96	0.88	0.97	0.94	0.96	0.97	1	0.95	0.94	1.02	0.91	0.74	0.88	0.84	0.89	0.89	0.83	0.87	0.9	0.91	0.9	0.88	0.84	0.86	0.74	0.86	0.55	0.83
	12:00 AM	0.98	0.93	1	0.98	0.92	0.89	0.97	0.93	0.88	0.97	0.96	0.96	0.97	0.99	0.92	0.95	1.03	0.88	0.75	0.9	0.88	0.88	0.88	0.85	0.88	0.88	0.83	0.9	0.85	0.87	0.84	0.77	0.91	0.58	0.8
	1:00 AM	0.96	0.91	0.96	0.94	0.96	0.91	0.95	0.92	0.94	0.99	0.95	0.97	0.96	0.98	0.94	0.94	1.03	0.88	0.76	0.84	0.91	0.9	0.87	0.84	0.86	0.89	0.9	0.9	0.83	0.86	0.82	0.77	0.84	0.65	0.76
	2:00 AM	0.99	0.91	0.92	0.9	0.94	0.9	0.94	0.92	0.88	0.96	0.92	0.97	0.96	0.98	0.98	0.96	1.03	0.88	0.74	0.85	0.84	0.89	0.85	0.85	0.87	0.87	0.87	0.9	0.83	0.89	0.85	0.77	0.83	0.7	0.79
	3:00 AM	0.97	0.92	0.89	0.87	0.88	0.85	0.9	0.85	0.93	0.95	0.88	0.94	0.96	0.99	0.9	0.94	1.03	0.89	0.74	0.85	0.91	0.84	0.86	0.81	0.85	0.88	0.85	0.89	0.85	0.88	0.81	0.79	0.83	0.63	0.76
	4:00 AM	0.97	0.92	0.86	0.86	0.82	0.86	0.89	0.82	0.9	0.94	0.86	0.92	0.94	0.98	0.8	0.95	1.04	0.88	0.77	0.8	0.84	0.83	0.85	0.78	0.81	0.84	0.86	0.91	0.83	0.82	0.75	0.78	0.83	0.6	0.79
	5:00 AM	0.99	0.9	0.83	0.92	0.88	0.85	0.89	0.77	0.85	0.9	0.8	0.86	0.94	0.94	0.82	0.94	1.03	0.88	0.74	0.86	0.8	0.82	0.84	0.8	0.82	0.83	0.82	0.84	0.86	0.83	0.79	0.79	0.78	0.65	0.77

## Sheet: Sup.Fig3
Sup. Fig. 3
	A	Weight Loss (%)	Quadriceps	Gastrocnemius			B	Weight Loss (%)	Soleus	EDL
		-24.4	130.9	103				-24.4	4.9	6.8
		-18.5	147.9	127				-18.5	6.8	10.8
		-6.9	189.9	144.7				-6.9	6.8	9
		-6.1	179.3	139.2				-6.1	6.2	9.3
		-0.6	192	150.6				-0.6	6.7	9.2
		-3.9	182.4	137.7				-3.9	6.3	8
		-1.9	175	139.7				-1.9	8	9.3
		-25.1	121.5	107.1				-25.1	7.1	8.1
		-26.5	110.5	112.7				-26.5	6.9	9
		-28.8	146.6	106.8				-28.8	6.3	7.7
		-40.2	92.4	108				-40.2	6.7	7
		-29.7	131.9	115.7				-29.7	5.9	7.8
		-0.9	164.6	132.2				-0.9	5.8	7.8
		-14.8	178.3	122.6				-14.8	7.7	9
		-30.4	134.3	116.1				-30.4	6.4	8.8
		-25.9	152	117.9				-25.9	6.6	9
		-10.4	191.4	110.2				-10.4	5.7	8.3
		-6.6	168.5	125.2				-6.6	6.5	9.3
		-23.2	116.3	105.1				-23.2	5	7.3
		-28.3	120.2	77.6				-28.3	5.2	7.1
		-30.2	127.1	90.5				-30.2	4.9	7.7
		-4.6	220	121.5				-4.6	5.3	8.6
		-14.7	159.4	116.6				-14.7	4.5	7.4
		-31	120.1	91.7				-31	5.2	6.9
		-10.6	175.8	122.6				-10.6	6.4	8.5
		-22.6	123.8	102.8				-22.6	6.9	7.5
		-11.3	149	102.2				-11.3	5.2	9
		-18.5	139.1	97.3				-18.5	4.7	7.1
		0	109.1	125.2				0	6.1	9.2
		0	177	156				0	8.5	9.7
	F	Soleus
		(-) CACS														(+) CACS
	PML	21.86	12.83	33.25	23.06	14.17	33.98	-8.91	8.51	11.09	37.75	12.77	43	51.12	46.71	12.41	9.31	24.88	42.97	33.16	17.93	13.41	31.95	27.69	50.48	32.83	29.27	4.41	15.88	14.31	19.69	26.9	23.8	35.67
	PMP	31.34	66.04	66.11	57.1	26.1	52.52	-3.74	18.92	11.09	43.63	18.48	64.57	68.95	60.35	41.59	10.77	52.41	58.33	53.02	21.46	71.18	68.56	45.75	65.02	42.76	53.76	8.53	34.63	43.78	66.71	57.44	46.48	43.12
	PMGSP	52.33	104.99	106.39	77.64	100.87	98.4	51.17	60.1	79.6	66.76	47.45	100.03	109.95	85.39	100.53	92.16	141.04	88.98	88.55	87.7	98.38	110.23	92.8	100.57	69.14	86.48	55.22	95.99	59.13	177.95	100.29	129.54	73.13
	PMGSE	54.29	119.87	108.77	74.75	100.19	94.69	60.26	60.32	73.25	64.55	51.09	100.86	112.24	83.15	102.68	94.98	140.49	88.34	91.61	79.72	109.33	108.17	91.78	100.06	67.98	84.57	55.55	122.16	79.55	187.46	98.21	128.48	71.41
	CIVE	128.48	159.56	349.36	171.35	381.05	263.84	210.02	158.4	187	147.07	147.55	179	216.62	203.02	183.21	529.62	334.58	137.77	169.45	282.53	332.59	196.99	185.91	246.63	153.47	164.69	122.51	220.19	100.95	606.42	184.74	273.55	165.28
	G	EDL
		(-) CACS														(+) CACS
	PML	7.24	8.12	15.7	3.41	10.12	14.36	14.43	0.83	4.94	18.73	-2.45	31.68	17.79	15.68	7.07	8.19	16.14	23.22	13.23	22.77	11.3	20.58	9.62	31.48	9.31	16.08	24.39	3.36	9.71	11.46	3.64	7.28	27.89
	PMP	15.07	34.35	34.58	9	27.53	44.13	15.3	7.1	4.12	33.27	1.39	55.17	29.34	41.69	17.94	6.39	40.1	46.38	25.55	29.19	33.17	38.83	21.21	49.89	28.03	23.71	47.09	13.39	28.61	18.57	14.96	18.09	40.64
	PMGSP	53.54	78.03	62.92	30.54	54.99	76.58	114.37	67.07	39.9	63.48	49.7	124.24	51.97	67.23	69.75	43.97	115.35	100.89	48.21	66	58.35	77.19	66.35	91.39	59.12	75.03	107.08	71.19	44.2	90.46	55.88	57.59	59.3
	PMGSE	51.09	83.89	61.98	29.42	55.76	78.79	113.25	71.27	43.71	64.33	45.3	120.77	59.9	70.44	66.44	46.38	114.66	93.19	49.1	65.43	59.83	79.83	61.54	89.26	59.49	85.48	100.86	66.76	48.61	89	55.31	58.74	57.59
	CIVE	161.85	260.17	126.22	97.69	172.89	166.09	377.89	212.37	127.43	134.53	148.35	280.55	136.92	200.04	187.24	93.62	428.77	240.84	110.54	214.95	118.76	173.37	189.68	233.27	147.05	194.9	332.11	197.49	100.27	308.04	113.45	141.89	118.81
H	Citrate Synthase	(-)CACS									(+) CACS
	Soleus	13.24	12.89	13.44	13.42	13.46	13.32	13.42	12.87	13.09	13.13	12.47	13.17	12.45	13.21	12.87	13.42	13.46	14.34	11.69
	EDL	8.08	3.34	11.71	8.63	8.76	5.79	8	8.66	6.66	2.33	7.96	9.39	6.06	8.44	4.18	6.83	5.55	2.58	11.45
	I	(-) CACS					(+) CACS
	T3	0.175	0.173	0.272	0.279	0.132	0.085	0	0.178	0.129	0.232
	T4	0.893	0.79	1.025	1.094	0.659	1.002	0.922	1.149	0.92	0.876

## Sheet: Sup.Fig4
Sup. Fig 4
	A	REE					B	Activity Energy Expenditure					C	Caloric Cost of Activity						M	Fed				Caloric Restriction														Oxphos				Vdac			Pan-Actin
		WT	(-)CACS	(+)CACS	CR			WT	-CACS	+CACS	CR			WT	-CACS	+CACS	CR			Complex I	1.27668	1.19868	1.2135	1.03906	1.17333	1.09703	1.14983	1.04168	1.06674	1.14127	1.17669	1.27445	1.05719	1.15903	1.05045
		6.56998	7.99344	4.5343	6.76817			0.14232	1.28462	0.152088	2.14673			0.010434	0.028016	0.054303	0.021451			ComplexII	0.66867	0.958287	1.06071	0.907511	0.954967	0.974549	0.930445	0.848401	0.757281	0.967574	1.13233	1.05216	0.813452	0.527163	0.490269
		8.17735	6.95894	5.97941	3.25318			0.36588	0.880608	0.417264	0.488016			0.046441	0.036274	0.063303	0.012696			Complex III	0.411051	0.503834	0.55817	0.39043	0.389299	0.533426	0.513373	0.597602	0.402173	0.351009	0.504559	0.40278	0.52369	0.521923	0.256575
		9.68333	6.97097	4.49947	3.87218			0.775104	0.698616	0.519096	0.538968			0.066338	0.056127	0.083114	0.042492			Complex IV	0.964585	1.03922	1.11364	1.02212	1.08399	1.05308	1.15713	1.11017	1.06786	1.07712	1.12307	0.833265	0.872715	0.945181	0.478471
		10.3758	7.10438	4.41278	6.97471			0.618912	0.691872	0.698544	2.36599			0.069387	0.144886	0.074079	0.040559			ComplexV	0.347301	0.603415	0.751404	0.521231	0.651436	0.72663	0.727063	0.890772	0.430603	0.545921	0.688068	0.542866	0.534921	0.316931	0.199601
		9.23856	8.81983	4.80516	6.94186			0.860904	0.22608	1.35151	1.57649			0.071947	0.030984	0.058468	0.059508
		9.59635	9.95417	3.8293	6.81158			1.05646	0.759864	0.097152	1.75742			0.089445	0.089339	0.021315	0.047208
		10.0262	8.57686	4.51339	6.63367			0.701184	0.459864	0.384168	2.30647			0.099436	0.070228	0.04317	0.064195
		9.74388	9.6319	4.24526				1.6409	1.16054					0.051769	0.05804	0.041994
		9.01786	8.72645					1.4015	0.65364					0.015313	0.072113
		7.71895	8.28137					1.2601	1.06334					0.058305	0.084749					N	Fed				Caloric Restriction
		7.49986	4.53463					0.818136	1.9231					0.05585	0.035781					Complex I	1.09929	1.00466	1.24887	1.39798	1.5864	0.987598	0.941397	0.852876	0.661565	0.727513	0.643007	1.22645	1.12841	1.09791	0.910787
		7.95662	5.28958					1.06723	0.771816					0.057403	0.040767					ComplexII	1.29686	1.82833	2.17259	2.22504	2.57055	1.6211	1.08462	1.10251	0.865929	0.799555	0.596526	0.415842	0.675165	1.23959	1.19751				Oxphos				Vdac			Pan-Actin
		8.93119	5.10302					1.63795	1.01575					0.073739	0.054899					Complex III	0.970591	0.998341	1.18393	1.09649	0.847937	1.02936	0.437689	0.91166	0.629045	0.516182	0.589561	1.05581	0.729899	0.858461	0.711274
		9.24595	6.16898					0.930744	1.94611					0.084116	0.040627					Complex IV	0.8586	0.908934	1.24866	1.05515	1.15471	0.784449	0.782538	0.97438	0.754291	0.760462	0.805625	1.37958	0.999261	0.987857	0.669259
		6.6762	5.39006					2.11805	0.817392					0.074985	0.060165					ComplexV	0.997007	1.77599	2.2802	2.1082	1.8597	1.77597	0.850421	1.43162	0.811727	0.927028	0.911419	1.65111	1.33731	1.25128	0.778489
		8.60256	6.30084					1.41655	1.6433					0.053196	0.049746
		8.36064	6.96151					0.682224	1.26506					0.030551	0.048122
		8.89702						1.00644						0.059518
		9.61195						0.71808						0.053833
		7.97921						0.75888						0.027497
		7.78795						1.01585						0.070635
		8.71879						0.644856						0.049187
								0.922248						0.067461
								1.14221						0.067633
								0.889632						0.056615
								0.926304						0.077499
								1.49976						0.069295
								0.925992						0.075504
								0.832272						0.040543
								2.10792						0.090979
		D	Fed									Caloric Restriction
		gWAT	528	414	581	556	515.4	575.1	345.5	554.4	305	147	207	9.5	21.4	123	15.9	32	173	235	12	16	103	21.5	42
		BAT	90.2	115	97.6	61.9	100	96	46.5	46.5	57	66.1	47.1	22	21.4	41.6	25.4	41.1	31.1	26	19.2	44.9
		E	Fed				Caloric Restriction
		Gastro	162	142	160	139	115	122	122	121	103	136	122	133	112	117	116	139
		Quad	224.8	197.1	232.1	214	158.4	184.5	179.7	164.2	157.5		165.5	173.1	158.7	153	140.3
		TA	47.6	50.1	46.9	46.9	33.3	38.2	41.8	39.9	36.2	40.8	37.1	41.2	40.7	40.3	37.7	43.5
		EDL	10.9	10.1	9.6	11	7	7.4	7.8	8.9	7.4	7.3	7.5	7.8	6.8	8.1	7.3	8.6
		Soleus	7.3	6.7	5.9	6.5	6.9	6.9	6	6.6	6.1	8.2	7	6.4	6.6	6.6	6.1	6.6
	G	Adipocyte Size on CR mice(per 20x field)	Adipocyte Size on Fed mice(per 20x field)				H	Image	Condition	Fat area		I	FED																	CR
		5674	2767					4579_5.png	FED	1939827			4507_1	4507_2	4507_3	4507_4	4507_5	4566_1	4566_2	4566_3	4566_4	4566_5	4571_1	4571_2	4571_3	4572_4	4572_5	4579_1	4579_2	4502_1	4502_2	4502_3	4502_4	4503_5	4511_1	4511_2	4511_3	4511_4	4511_5	4512_1	4512_2	4512_3	4512_4	4512_5	4514_1	4514_2	4514_3	4514_4	4514_5
		867	5906					4579_4.png	FED	1894071			17452.1	11379.6	17992.2	15435.1	11236.6	22217.5	10986.6	20147.9	9209.46	22852.7	15248.5	24633.5	26695.1	8595.43	20623.6	14389.7	14151.4	15890.9	15737.8	6551.57	6845.58	12130.4	14949.1	17444.4	7417.61	6353.94	13569	13826.7	14980.3	14150.8	15397.2	9551.14	14706.6	12538.3	15449.5	5558.76	6401.87
		858	7245					4579_3.png	FED	1991651			10125.7	10223.4	19117.5	14377.3	16567.3	18793.3	24435.8	5278.41	8428.71	14402.3	14661.3	19691.3	21901.1	21563.6	8497.51	16776	9890.49	7652.86	3779.79	11144.3	16251.6	11010.8	14870.5	11387.8	15423	10284.2	16522.2	8935.3	13028.2	18590	10319.3	13654.6	10719.9	9445.23	35502.8	5286.4	7572.47
		579	2690					4579_2.png	FED	2124759			10356.9	6298.02	11167.8	12632.6	6131.31	18048.9	11304.3	21096.7	17308.9	9613.23	17175.9	12291.7	31620.5	21061.4	22008	10199.7	12066.8	15113.5	15983.9	6506.22	17552.4	12912.5	12567.2	9505.01	11382.2	4423.72	16254	14060.4	16756.7	17253	17749.7	15312.9	9541.09	20037.1	6440.52	4600.74	11587
		5981	10894					4579_1.png	FED	2249169			19319.7	10096.4	14064	23759.2	13084.6	18478.7	19084.7	17531.5	8127.24	20429	14760.8	23077.9	8459.38	18475.4	21623.6	19981.2	16996.3	10336.3	5150.09	6549.25	10587.5	6888.87	15951.7	13612.6	15901.5	10792.6	22201.8	10585.7	12316.5	18873.7	13184.3	9691.05	13493	7642.04	8034.73	5837.31	18708.8
		3209	2655					4571_5.png	FED	2300357			8292.41	17354.5	8127.5	9914.2	11076.8	18600.3	15557.2	17140.9	7540.26	7484.86	15488.9	25992.9	28524.3	5949.14	20205.1	8826.3	13645.3	14427.1	10203	11523.4	17977.8	13370.9	15349.5	8330.28	16348.8	6307.04	12680.6	13506.4	12808.4	20199.7	12827.4	9759.33	14106.3	18281.1	12132.2	10269.5	9887.14
		8164	1417					4571_4.png	FED	2235175			14334	9289.6	6308.85	17161.5	12728.2	19311.2	12296.9	11324.4	16243.9	18416.9	17443.1	17235.2	27895.8	10009.3	9706.77	16302.4	13112.9	13354.9	20041.5	6152.18	12465.9	9058.21	11282.2	10548.6	15231.3	3248.22	16200.4	11178.6	11015.5	16477.4	16104.5	13185.6	15784.5	17883	17786.9	13431.4	15364.7
		610	1243					4571_3.png	FED	2306242			7854.36	4393.05	9023.94	17786.3	15244.9	21355.1	22706.6	21856	11514.3	15092.4	11546.8	8143.47	27128.2	13614.9	6020.77	17346.2	15528.1	9349.89	18136.5	11671	16049.9	13373.2	13656.9	16831.7	15847.9	3315.47	12191.2	10916.5	12836.5	13890.3	11924	16775.2	12046.2	21650.4	9913.68	9329.28	15841.7
		1440	2319					4571_2.png	FED	2320016			15421.9	9328.51	6898.92	17226.2	6928.03	25010.4	17760.1	10130.6	6237.99	14919.2	12532.1	31005.2	24029.5	3410.03	12935.9	8702.62	14678.8	14109.9	17615.2	14432.5	17150.7	13813.3	14654.8	8620.94	16365.3	6672.94	12154.4	11179.6	14395.4	12151.3	11827.9	12269.3	13477.3	9314.59	15080.3	12280.4	16793.5
		1473	4056					4571_1.png	FED	2284286			6616.51	4739.62	11527.2	17440.5	15572.2	13481.4	24479.9	6832.69	16671.4	9257.13	10475.7	11846	16636.9	6692.78	6150.64	18265.1	21357.2	12082.8	2922.78	12094.9	15481.2	15424	14650.2	15359.8	15954.8	3783.66	11537.5	5081.55	17186.2	8108.17	14876.4	16509.8	8166.4	21765.3	16074.9	13107.5	8566.57
		2510	1975					4569_5.png	CR	1422844			9714.5	13742.7	16706.2	4103.69	7443.38	23351	25145.2	10873	7114.59	22246.4	15071.2	24079.2	14095.7	14928.8	7318.41	21659.4	18108.7	15074.3	16719.8	8323.33	18147.3	13769	16515.5	6363.47	17538.5	4035.92	4289.73	16763.4	11262.9	16652.6	14000.4	13733.2	12332.4	9047.64	15400.8	11670.7	16489.5
		876	3037					4569_4.png	CR	1459154			7590.51	5168.9	8712.15	14318.3	16178.2	13983.6	22720.5	22680.6	10803.7	31752.2	17190.3	24003.5	28663.2	6041.12	20862.7	4999.1	15387.2	6877.27	13284.3	10365.1	16949.4	15781.4	10922.5	9746.97	12479.8	5896.31	18041.2	9244.25	11632.6	15383.5	15318.6	11767.1	10251	10218.8	5573.96	6816.2	15088.5
		1228	20663					4569_3.png	CR	1525792			14711.3	19373.3	15389.7	5444.36	7398.54	35394.4	7329.23	19731.8	16258.9	20409.4	13693.2	33946.2	27276.7	31325.5	10551.7	14765.6	5271.72	12890.8	15330.2	11649.9	16075.9	7572.21	15463.9	11964	17017.2	3566.96	9172.1	18370.5	15810	11339.4	11696.5	7568.61	10684.4	23477.5	7077.22	19348.1	5975.68
		3569	14093					4569_2.png	CR	1559211			16472	6062	7832.98	17348.3	4666.7	22911.4	20865.5	8612.95	10158	7553.92	12306.2	15821.6	19699.3	5797.37	11024.2	15104	16255	4601.77	13410.8	12046.2	6880.36	10222.4	8800.79	7252.7	8452.68	11741.6	7253.21	9567.88	11713.8	23522.1	17525.3	8733.8	12573.9	15478.4	14151.9	10777.9	15679.1
		529	1760					4569_1.png	CR	1584862			12256.4	13496.1	13872	18543.6	17512.4	22793.4	17515.3	23823.1	12600.2	8466.59	16490.5	28273.6	30969.1	27797.2	8863.92	18955.4	10348.6	7042.18	19747	7084.95	6371.2	10857	13209	6708.5	13705.6	9193.74	9554.48	18695.7	12320.6	17805.1	15208.8	12477.8	10602.2	7945.84	17543.1	10517.7	7389.01
		7787	3817					4566_5.png	FED	2159799			12292.5	10249.2	17015.1	18149.4	12442.7	15801.5	18922.9	9878.38	7596.18	20196.6	13987.2	21867.4	23916.6	10263.1	4148.01	14137.4	14998.1	14526.5	12894.2	12837	15171.7	15507	15029	10792.6	14556.7	2488.08	7169.99	14637.8	15071.2	13046.5	14743.2	16057.4	10308.9	15269.1	14291.8	10606.6	14499
		1825	801					4566_4.png	FED	2229326			14862.5	15606.9	9007.19	6529.41	16898.9	28903.6	18066.4	25096.8	7471.72	16591	13947.3	22770.2	16503.1	10778.9	15586.6	19149.2	15186.4	5985.72	6850.22	5105	12598.1	11176	18092.5	4347.45	12879.2	4220.16	14253.9	30615.3	9515.32	14557.2	9712.95	10808.3	12486	18655	9920.89	6692.52	10147.1
		1717	3004					4566_3.png	FED	2410978			12292.3	10893.1	15474	14280.2	12694.5	19556	10663.2	5238.99	8361.2	24865.4	18062.3	18027.5	25656.9	8700.82	9524.34	11535.2	4837.02	9844.11	11850.3	10408.4	8085.75	7182.1	8715.25	9737.17	6922.88	6020	12019.9	7755.68	12904.5	12260	18338.3	14484.8	11759.4	9360.46	17735.8	10514.3	17782.2
		4810	15726					4566_2.png	FED	2189553			18927.6	17576.6	12788	11813	2814.04	19068.3	23170.7	26675.8	9559.9	22100	16490.2	19708.1	24354.4	3519.03	19998.5	6114.3	14428.9	5641.47	22576.7	13198.2	8259.94	11235	12851.9	8332.09	8970.6	9819.89	18275.7	8063.85	12583.4	17591.8	10366.9	11234	11205.9	21431.1	14725.5	14811.3	15125.9
		1016	1372					4566_1.png	FED	2200385			17260.2	16916.7	12937.7	6649.75	7178.23	16539.2	13737.3	16427.4	6752.3	21021.2	6816.46	26333.8	14701	27735.1	12434	8484.89	7690.48	12391.2	3814.84	10528	8846.66	6070.76	16854.6	11536.2	9912.13	9307.63	16237	6451.6	14847.6	14290.5	17380.5	14052.4	11046.7	15506.7	19442.9	9544.69	10741.3
		997	10923					4515_5.png	CR	1047916			11490.1	5198.79	15786	18362.2	8424.59	20860.1	9573.29	21570.5	6189.03	20657.6	13663.1	31277.3	14900.9	19998.5	8760.08	19870.9	15398.2	11329.1	8021.85	10204.8	15676	15383.8	15629.1	5574.48	7576.08	12644.7	9722.49	12164.7	14981.1	14977.5	14241.3	14426.3	12974.6	7519.13	11823	10877.6	8380.53
		1012	3836					4515_4.png	CR	1200478			8791	8862.38	12934.1	5236.16	12007.8	9822.72	21790.6	24918.2	10871.7	23630.6	10618.7	24213.7	17001	28613.5	20569.7	11516.9	11298.4	15467.3	8910.82	6779.1	7556.24	9372.57	17756.7	13660	15315.5	5079.23	12645	14931.3	17573.5	14824.9	16339.8	13036.7	10911.4	20941.5	15162.7	6311.16	12084.1
		1139	1100					4515_3.png	CR	1235120			7338.25	10623.6	7345.98	8080.34	13437.9	13364.2	12787.8	16070.2	7046.56	7947.13	13080.5	23798.6	29052	16247.8	13129.4	19396.5	8482.05	13063.2	7989.9	12809.1	14341	10377.2	15166.6	6608.26	18893	14698.4	8923.19	13256.7	13086.9	10225.5	10817.3	13833.9	8666.55	19396.5	10570.5	10047.7	14617
		4619	5966					4515_2.png	CR	777615			7300.88	15081.3	15402.1	15458.5	9176.74	20758.1	20478.8	10107.2	21237.6	20029.6	7418.12	13827.2	25769.5	19069.3	19734.9	15991.1	6056.33	17050.7	13750.4	9057.69	17852.3	7547.73	14540.7	11968.1	12350	7563.97	12684.7	13058.6	9257.65	16298.8	14941.6	13026.6	5813.34	23784.2	8296.53	8770.9	6476.85
		1981	3118					4515_1.png	CR	1177908			15434.8	12103.9	12800.9	17295	2671.8	22263.1	18053.3	23513.1	9892.81	24884.7	14354.1	27040.9	26046.8	22665.6	16899.7	6385.89	10809.9	14844	10669.2	12637.5	7833.23	13172.5	14900.2	7675.8	19549.8	11382.7	16562.9	13956.3	13943.4	16949.7	11222.7	15041.9	9142.21	19949	13947.5	12465.1	18950.8
		1303	4377					4514_5.png	CR	1384836			12490.9	15120.2	12348.9	11353.3	16266.6	23949.1	15481.2	18361.5	15258.3	8600.07	13932.6	15590.2	33288.2	37420.7	20834.1	19661.4	8785.85	4638.87	7494.65	7163.8	20546.5	13275.8	16461.6	11399.9	6786.31	8229.53	16784.8	17320.7	16417.3	14187.9	24858.2	12870.2	13262.6	20502.2	6375.58	10671.2	17314
		2113	10846					4514_4.png	CR	1105394			6907.42	4949.11	17327.9	4460.56	3357.98	23643	18232.9	12239.9	9911.62	12125.3	18046.3	25782.4	19643.9	17605.2	16674.5	19823	15709.2	7783.25	18469.9	8826.56	13950.1	16329.2	7310.16	13879.3	7033.68	7168.44	13527.5	9399.11	8751.06	11870.7	15411.9	12970.4	6720.35	11849.3	18568.1	9983.51	14358.8
		986	546					4514_3.png	CR	1215548			12997.2	4448.2	13319.3	16848.2	17377.7	26629.1	12851.4	21146.4	8507.56	16922.9	10557.6			21980	20229.1	8039.63	13330.9	16603.4	13506.1	11007	22426.8	12599.1	9419.46	16940.9	16199.9	8415.83	17913.9	15179.7	12044.4	10154.3	11560.7	17103.2	14070.4	9213.07	9460.43	13690.6	15789.4
		1176	2180					4514_2.png	CR	1259556			3968.41	9968.56	4180.22	12820.2	15628.8	12682.1	16139.8	19325.7	7046.3	25705.4	11878.2			22376.5	22812.7	8831.46	13222.4	10458.1	9566.08	11673.8	20698.3	13215.2	16568.1	9960.58	12897.5	3661.01	22961.9	11440.9	17433.3	18807.8	17568.6	9253.78	8433.61	22752.5	7455.74	11270.6	10092.2
		638	8280					4514_1.png	CR	1319375			15907.7	5517.28	16101.2	6301.37	2928.19	37774.7	18483.9	11037.9	7388.75	13121.7	16156.8			14530.7	18288.3	16348	15497.2	3664.87	15857.1	12285	16758.2	16201.9	13984.4	10598.8	6097.55	9872.71	5569.33	14822.3	14363.7	17733.8	16800	9940.74	12921	8389.03	15588.1	9741.81	7779.9
		982	7535					4511_5.png	CR	1442249			13184.1	16534.1	12356.7	11246.6	16268.9	20005.4	15901.7	22246.6	13418.8	19313.6	8628.67			22101.8	22383	20166.7	9408.9	11183	19782	11816.3	14729.6	11987.7	16009.9	11443.7	13032	11239.1	18438.5	11147.4	10009	11463.1	12048.2	14949.1	11764.8	12859.6	14199.5	7980.88	14365.7
		7879	7657					4511_4.png	CR	1662566			14316	10356.4	7821.64	2637.53	11029.9		13481.9	22449.7	12164.2	21655.3	16265.8			15194.2	23371.4	13624.2	16367.9	12903.5	8113.84	12025	5950.42	9464.3	10812.7	7428.43	6126.67	15574.7	15174.6	13543.5	18112	9697.24	17107.4	8041.95	10505.8	9209.98	9791.29	9390.35	15037.7
		6531	2449					4511_3.png	CR	1638953			12540.4	6839.65	6803.32	22709.9	16322.5		18803.6	27291.3	15416	19715.8	14287.1			21093.3	13396.9	9906.98	10181.4	15467.5	5695.07	12402.8	19875	9148.65	17293.4	6063.54	7586.38	5162.2	10504.8	17490	13972.3	17699.5	13819.7	11651.7	7695.12	11219.3	12092.3	3853.23	8461.95
		2518	993					4511_2.png	CR	1639243			16087	4813.57	15946.6	16029.5	6131.83		11191	21324.2	13235.1	22980.2	8718.34			19439.6	14174.3	19008.5	14582.2	10669.2	11540.1	8927.57	7470.43	3422.14	14300.5	13416.2	18683.3	7040.38	19212.8	13052.9	9145.56	14191.3	15029.2	13514.9	11344.8	19557.1	15264.2	11726.1	14637.6
		3102	3366					4511_1.png	CR	1533255			18268.2	15087.2	8499.57	16854.1	11042.8		23323.2	13648.1	8836.61	19142	15517			7658.79	9591.85	12338.9	15259.3	15425.5	26020.3	12538.3	4284.83	7593.86	13154.4	6365.53	11613.3	6480.97	15881.1	10688.5	13140.8	19241.7	12523.1	14791.7	13355.7	8929.63	9071.09	6403.15	9168.23
		11259	28968					4507_5.png	FED	2476367			4275.3	5326.34	17856.4	9964.44	8330.28			19872.2	9704.19	16964.9	8685.1			9804.68	7866.99	14659.5	14692	4918.96	13377.3	12885.4	30467.2	13313.9	19230.3	7837.61	11264.1	5786.54	10130.1	14077.7	10253.8	16738.4	16235.9	10096.6	8020.56	23959.9	5794.79	7959.24	14609.8
		7755	1159					4507_4.png	FED	2482387			18669.1	15757.4	12414.6	12375.2	8925.76				8626.09	14939.3	14722.6			13013	13975.9	7095.26	16545.9	9911.36	16598.7	12812.5	17903.1	9350.41	14013.8	6398.26	14639.4	1826.64	10787.4	10931	15000.6	16224.6	14573.2	8693.34	12107.2	8255.3	11945.2	14902	5498.72
		571	6008					4507_3.png	FED	2397085			7232.6	14652.5	14920.5	18767	6158.37				10549.6	8838.93	9843.85			7968.25	23489.7	22358	5936.25	6488.44	9023.16	11139.7	8139.35	6446.44	7406.01	7530.47	16137.5	3451.78	14165.5	7925.74	14695.8	9442.66	16296.5	11081.5	11974.3	23017.1	20582.9	11154.9	12579.6
		3655	7125					4507_2.png	FED	2372044			12783.1	14155	5121.75	4211.91	13288.9				14387.4		16207.3			7880.39	8284.42	16461.1	10855.5	14545.1	13759.2	6324.82	19826.3	10736.2	16799.5	11133.2	11026.8	11511.8	34259.1	10703.2	12727.2	13597.4	11462.3	13031.5	13362.6	13156.5	12208.3	15020.2	6145.74
		6679	15690					4507_1.png	FED	2408830			7966.71	5317.84	12783.9	13467.5	9293.46				15037		18966.5			3315.21	7934.24	9131.64	7105.05	6191.61	13673.9	12640.6	8079.57	7920.59	17770.9	8569.66	7524.54	8278.49	5384.32	14084.9	14260.4	11085.1	14778	14890.4	9726.35	8198.36	10776.6	10811.4	9217.19
		1881	1479					4502_5.png	CR	1477834			3111.39	10962.1	8615.53	7116.91	8027.52				8629.18		12907.6			13534.5		14121	5155.25	11964.8	16126.9	14916.1	19286.5	7177.2	13964.5	5322.22	16468.3	6803.32	17636.1	18926.5	11612.3		16458.3	9878.12	8736.63	17186	11105.2	12923.3	14698.7
		3868	4355					4502_4.png	CR	1357179			11974.8	10445.8	3469.56	17905.4	2556.88				7365.82		12821.5					15270.4	13043.6	9418.95	17354	8385.17	18316.4	10854.4	8840.99	11896	9085.26	5223.79	12087.7	9006.67	13528.3		16375.1	11597.1	9309.44		15939.3	13059.6	13004.7
		3899	2205					4502_3.png	CR	1530337			7102.22	6093.43	7969.03	16811.3	16967.7				11651.2		18372					8759.05	3806.59	5903.53	14566.2	12879.2	15360.6	7096.29	13737.5	14367.5	15763.1	9892.55		11737.7	10103.6		9718.88	13360	11747.5		17532.3	5830.86	17582.3
		883	3005					4502_2.png	CR	1261488			13403.3	6920.56	12536	5218.63	11647				7734.55		17460.4						12308.7	11631.1		10163.4	16494.1	12077.6	7259.14	14344.6	13342.3	5812.05		12956.3	12677		14329.4	11184	5749.18		13753.8	8622.48	6254.48
		2669	880					4502_1.png	CR	1239738			18367.9	11402.3	7324.33	13478.1	6679.12				9143.76		5792.99						12423.1	10050.8		11289.6	4272.72	9258.93	14164.8	7554.18	17029.3	7266.1		11416.4	15355.2		12801.9	14426.3	4191.3		14473.4	12271.1	16184.6
		3765	5800										4730.6	5270.68	8699.27	6096.27	14583				9871.94		12497.6						14189	11956		12239.9		10510.4	13358.2	6650.26	17047.6	5426.06		8500.86	11589.8		16721.9	7587.93	7207.86		5446.16	11391.9	9976.55
		1734	3575										11485.5	11766.3	4993.94	15147.8	17933.7				8633.82		15669.8						6158.37	3841.89		12112.4		8366.62		5922.85	12050.8	6228.97		9799.27	14523.7			7482.29	9517.12		5225.08	18057.7	20986.6
		670	2776										8508.08	5753.05	12909.1	14827.2	6524.78				10053.3								8121.31	8661.65		15345.4		8801.05		14041.6	16479.2	7138.81		11227.6	10462			12961.9	8408.87		8051.74	10971.7	7217.91
		656	657										13258	13912.8	18637.9	12720.5	7810.56				11079.1								17359.4	10697.5		14293.6		9054.86		12077.9	17190.6	10205.9		8487.72				13610.2	12170.1			9333.92	8995.34
		1702	17106										4950.66	11552.7	4339.72		10425.9				11588.3								16109.4	6909.74		14202.1		12020.7		8327.19	13505.9	15144.7						16806.9	12821.3			8888.92
		2588	3324										9530.78	12050	11457.1		6673.97				13112.7								11550.7	13455.4		13348.2		6862.58		13154.9	13844.5	8094.26						11445.3	8681.75			17593.1
		1054	14642										12772.3	12486	13301		16543.1				11538.8								6868.51	13514.9		13276.3		7192.92		6346.47	15698.2	14897.6						9541.34	8873.46			4932.36
		1068	6641										5433.02	12527.2	15627.3		7269.19				9555								18046.1	14028.7		9234.71		12738.5		11222.9		7048.37						13859.4	9404.78			8846.66
		3764	2333										15711.3	9880.7	8787.91		15599.5				21130.2								9006.16	11431.4		7065.11		6346.21		9381.84		11985.9							7473.27			13110.4
		7853	532										14913.6	13624.4	4778.79		9667.6				6052.2								5579.63	5612.36		10598.8		6152.18		5596.38		2856.04							5575.51
		925	1628																													13535.3		10188.4		13637.6		6498.75							9080.11
		5790	4775																													12666.9		14084.1		10736.9		2909.12							7705.17
		1553	5958																													14755.6		9057.95		10128.8		4511.58							11552.5
		3180	14058																													12629.8				6252.16		10656
		2307	614																																	9165.66		5040.58
		2481	10189																																	5418.59		5371.69
		2037	9833																																	5207.04		7259.14
		879	4563																																	7069.24		6938.08
		706	6663																																	7281.56		3859.16
		13104	13401																																			9809.32
		13302	3281																																			11900.1
		4256	666																																			3843.95
		3229	847																																			5531.96
		4877	7738																																			2875.88
		3687	5219																																			5048.57
		4824	2619																																			11842.1
		1907	3516																																			5323.25
		1266	5572																																			8970.08
		4588	3471																																			6083.9
		551	2252																																			12709.4
		662	7390																																			8102.76
		1040	5285																																			9530.26
		2408	8592																																			8175.17
		1114	4850
		1035	4219
		1176	2953
		11685	7348
		6417	15527
		1424	3198
		1260	1284
		13025	2125
		10245	14582
		492	2987
		1297	578
		15289	6556
		847	1924
		2149	3259
		4523	1281
		10410	920
		5135	2249
		1752	2832
		2459	19886
		3517	6034
		3436	2636
		1012	3841
		1082	5271
		918	909
		855	11561
		1005	2871
		6118	2997
		1818	2612
		9528	13375
		3525	11092
		3895	16527
		1128	9986
		1758	2723
		7844	4748
		15355	2585
		3969	6199
		7597	998
		5434	3423
		7991	13136
		3396	5091
		519	1553
		3051	13493
		1834	5444
		2947	9716
		1937	2483
		1415	6380
		1302	708
		1617	648
		1797	9047
		699	4005
		2197	1264
		2460	646
		1475	12834
		6989	9753
		2603	5973
		6058	1015
		740	6551
		9723	4232
		1910	8001
		926	8743
		713	7507
		520	913
		1057	4440
		9440	1778
		601	3800
		2703	1955
		4873	3010
		1870	6661
		1113	1142
		3343	16644
		919	8996
		954	2620
		494	814
		532	2429
		1290	3446
		2826	3119
		2763	4175
		6182	9173
		6006	6975
		8946	5370
		742	2917
		1069	1334
		5475	4943
		20550	7645
		557	493
		4009	18653
		7165	5239
		3052	4443
		8686	3670
		5904	12929
		2033	11660
		5275	1182
		3532	6618
		2797	4816
		8432	7782
		1715	5270
		1103	6699
		2653	801
		846	1554
		3596	20380
		2102	5077
		1822	501
		1850	7755
		1694	26088
		4736	11428
		4957	10242
		9879	3843
		4274	9777
		8561	9917
		2189	7433
		2392	831
		578	2707
		2852	15195
		3983	606
		1354	11196
		1162	4364
		2134	5505
		3642	2994
		1149	2371
		2533	2091
		5082	1162
		1845	2042
		860	3060
		3591	10518
		2044	6564
		1111	3552
		4460	2032
		4542	14476
		10888	1197
		8357	10140
		1281	8231
		5258	1345
		1823	2275
		3324	11511
		6174	7105
		1678	1792
		25507	7334
		675	4195
		9422	4839
		755	3044
		1615	5722
		808	2686
		816	12282
		1213	655
		2242	1961
		2802	8233
		859	5391
		629	3226
		630	1848
		2009	8326
		3451	2613
		25364	1696
		2402	5734
		12890	3850
		13440	601
		2572	1217
		8578	2574
		2375	3350
		1632	1368
		14057	2329
		4001	3907
		10539	3931
		3601	4595
		742	11747
		6469	3415
		1404	18340
		811	1706
		3544	719
		1233	942
		1185	695
		1715	1233
		677	2424
		1191	6033
		2635	25336
		2785	4882
		933	1011
		7739	2209
		4329	7169
		11829	874
		1736	7466
		5823	995
		4537	5205
		3908	1377
		20968	3900
		2245	1103
		2921	1265
		1898	10375
		5930	10533
		12599	17227
		5935	2292
		3809	6391
		2009	17369
		5772	9030
		601	4362
		637	9985
		2089	1675
		1478	4960
		3508	2198
		611	525
		2095	5353
		740	5089
		6424	734
		3285	662
		6189	590
		9247	596
		2781	10937
		9509	1699
		536	4589
		3357	551
		11074	2017
		5518	2520
		6825	6995
		4384	3302
		1157	7482
		2035	510
		3842	1775
		6496	1860
		3723	741
		1274	6238
		3948	5382
		959	5970
		1824	6471
		1513	8075
		4657	20294
		1244	4469
		2616	4362
		7605	4303
		906	3895
		8057	878
		6801	3160
		6780	2596
		2273	2098
		7016	4186
		37356	2659
		2105	1100
		4493	2227
		5649	3301
		8000	3601
		2051	1100
		3000	898
		5181	1091
		2135	5650
		1968	10914
		925	7078
		611	911
		950	9574
		3285	6445
		4709	2553
		2803	19205
		1339	2716
		1116	8215
		529	568
		3104	3988
		4533	2544
		2562	4884
		2471	1258
		2241	634
		4018	5087
		5421	693
		2753	15299
		1526	914
		2968	672
		1552	607
		2979	8875
		1091	1768
		6708	1533
		3035	555
		846	3914
		802	5139
		1989	8126
		4337	672
		2498	4974
		1381	2640
		1897	11942
		1331	2340
		1834	2285
		1238	3440
		4497	8345
		1847	10208
		632	1179
		1851	808
		4094	6905
		1923	8060
		20977	2878
		11204	951
		1615	3125
		3084	12387
		4492	11379
		11007	2317
		6828	6250
		6633	2987
		2116	5661
		980	2126
		4640	748
		1346	2922
		1524	5900
		1937	7135
		2849	11613
		6691	8161
		2240	9383
		965	619
		515	590
		3619	1540
		1582	613
		7864	1484
		2755	1245
		12181	12202
		15332	16287
		844	2500
		889	6416
		4345	508
		5978	10321
		11252	7324
		627	6590
		3254	5176
		6476	518
		5625	13521
		1781	887
		906	5886
		4762	8210
		499	11351
		920	4671
		567	6260
		3293	3061
		1829	7775
		9647	5797
		1594	3078
		4416	4493
		844	6282
		683	7516
		3552	9578
		4630	7237
		13043	5225
		712	1969
		3909	2683
		1016	5960
		4334	3455
		6410	3082
		3805	2542
		556	4939
		6491	10501
		5350	12008
		532	1381
		603	10291
		2100	28115
		903	2959
		3677	4305
		3141	998
		10244	2513
		618	1100
		1301	5970
		1601	655
		5280	9094
		11883	6207
		1019	5726
		2796	11343
		3737	3389
		537	9053
		31683	8190
		2089	15889
		3410	4268
		1074	5553
		13357	570
		11739	10128
		1985	5782
		5308	2760
		1517	10443
		1009	13731
		655	19362
		4719	871
		11104	5544
		2837	7394
		498	718
		1552	1285
		652	5224
		2664	614
		5893	4280
		1208	5818
		6714	526
		1369	5920
		1375	8081
		7632	18965
		6948	953
		2765	3850
		6161	855
		929	1711
		14691	1780
		1585	3746
		2330	9942
		6711	12051
		1206	7233
		1348	2723
		2598	13688
		2810	803
		4585	1957
		2770	3855
		2310	4237
		2510	1449
		2611	1785
		4541	4223
		653	2894
		855	5245
		11278	27512
		8073	9865
		5732	1665
		12049	550
		8787	5361
		2289	33169
		9537	5309
		8192	841
		3265	8936
		7630	747
		4486	8604
		3644	3959
		786	13842
		4607	4178
		12606	618
		1022	8610
		770	11074
		3616	7356
		985	2760
		594	17520
		2369	567
		6582	4129
		1540	3328
		572	14667
		1651	7944
		2243	12049
		13530	5556
		2561	1188
		9696	11250
		6465	9030
		1142	7875
		3446	12356
		1261	9751
		1105	11913
		1561	6789
		6134	26494
		8533	20833
		1341	9488
		9092	815
		954	6477
		3881	2261
		1483	4261
		644	1981
		1567	3025
		4427	8908
		1860	515
		1664	2455
		2610	864
		1579	5785
		974	19749
		12298	897
		633	838
		5806	23347
		7047	1725
		612	3421
		1665	1258
		2303	6395
		8630	15385
		4632	15460
		4261	3323
		4642	6991
		4338	2606
		1088	1454
		2749	21520
		3173	2610
		1947	3409
		1542	910
		2936	14240
		2207	2563
		1004	947
		2207	5337
		708	6976
		4374	2055
		1143	965
		1141	5061
		6183	8820
		6883	3660
		3352	16088
		1307	14594
		764	2013
		4737	2340
		20774	10773
		18727	943
		5150	3462
		7878	5057
		1224	3839
		2402	16499
		2114	2534
		8953	4941
		2964	7378
		1177	2507
		6765	1938
		1365	3246
		1840	7442
		657	590
		824	16312
		5656	4231
		4056	7984
		941	754
		3907	3786
		7156	7210
		1150	4834
		2555	2417
		14750	3319
		5949	1874
		935	2486
		3782	7875
		10290	4260
		502	13030
		16809	34344
		11415	2055
		7086	13484
		4709	17551
		764	1045
		1593	2663
		2031	8576
		1665	1627
		7875	3938
		572	14828
		1272	3218
		927	8330
		2014	4979
		3793	4333
		545	1012
		4649	4816
		3362	7509
		4129	596
		2063	5684
		8290	4409
		20440	8808
		2619	5361
		1241	4246
		588	3171
		638	2608
		623	4347
		1089	3726
		813	4793
		2849	1882
		6987	2524
		4946	1431
		2139	12234
		1432	4333
		3425	5272
		741	2995
		1303	34725
		1261	7980
		636	978
		1189	1421
		3333	8672
		1049	935
		724	8830
		3271	2232
		1579	8280
		5577	14840
		2999	14287
		12432	5144
		1179	2633
		1440	546
		2632	8317
		2300	14059
		1348	10167
		2136	4728
		2465	1135
		8872	3223
		2525	14973
		4449	1242
		2588	3322
		2230	3644
		2628	3844
		1321	24455
		1080	6228
		2207	7714
		3363	12514
		4184	675
		12552	8086
		514	2085
		2233	6058
		588	5259
		1402	7288
		5707	7346
		9374	752
		30335	5557
		1862	2234
		11933	846
		24880	1988
		4231	6920
		6323	2859
		988	8571
		1552	4115
		786	9192
		788	4308
		2634	5706
		762	19220
		2627	7386
		566	8506
		1505	16177
		794	549
		3976	5439
		1039	6057
		1779	13940
		12243	4788
		4958	8084
		4042	18659
		3273	1790
		10851	16369
		1239	10620
		6656	2958
		1722	701
		2162	1918
		5224	3981
		8219	4615
		1436	893
		5161	14616
		979	840
		3612	9070
		7473	11485
		1184	11217
		919	4307
		1439	27689
		4905	6927
		1154	1065
		634	13805
		1707	8284
		3212	2561
		1360	918
		2592	2488
		5618	33158
		3095	18321
		1061	4655
		9642	26523
		1983	2606
		11161	8288
		1516	4463
		3174	7143
		1213	1349
		3539	798
		7436	9366
		2993	12729
		608	3755
		4035	5438
		4700	688
		2076	8973
		718	18099
		991	8174
		789	18684
		733	2681
		3748	674
		3965	2321
		6194	5174
		15082	20189
		6325	8120
		4499	9573
		4510	22313
		1120	12461
		5767	747
		21534	6774
		624	5001
		12869	10113
		2495	1718
		653	10178
		718	1087
		6186	5344
		799	3649
		2988	13357
		4319	4142
		912	21103
		3726	6445
		1276	2381
		3627	1710
		1463	9846
		563	22071
		670	3761
		2723	4194
		2099	648
		10790	883
		9316	9929
		2262	3557
		2018	12534
		718	866
		13376	3458
		1577	3085
		15277	2070
		5691	1443
		1823	2269
		6001	18049
		7246	721
		4160	5122
		3861	15938
		1706	930
		692	12729
		2966	17886
		773	3457
		4088	2905
		4466	808
		2456	7679
		2336	13498
		1043	845
		972	747
		1696	1033
		1998	4158
		3712	762
		9004	1323
		4105	1634
		877	2817
		4096	4507
		1886	12648
		12809	3772
		8097	3294
		6785	4282
		1944	7420
		6507	7241
		2028	3279
		5175	6835
		5597	8104
		2840	1052
		561	1321
		970	514
		1965	6658
		1287	10193
		1387	7220
		5893	7205
		3365	13188
		511	4268
		2919	5301
		2408	4555
		3548	688
		4604	11138
		5885	17604
		8743	9417
		5048	4200
		1115	1758
		4745	1940
		1167	2624
		955	7112
		909	5060
		3672	10370
		640	6314
		2280	2120
		5064	1181
		5589	12572
		4123	4395
		1777	11013
		6697	5327
		877	7359
		1414	5024
		748	24715
		924	11154
		7276	2886
		3174	8097
		1340	5884
		1497	18697
		15444	10419
		2824	13095
		1864	7075
		5959	3414
		7561	540
		13447	5843
		2387	8492
		4094	3314
		1772	7731
		12700	8230
		1766	15573
		2677	11012
		3146	9827
		3400	10997
		4483	5153
		1034	920
		634	4890
		4890	15426
		4066	8416
		2519	25945
		1592	9208
		1030	3058
		665	4170
		897	7701
		4363	5566
		13594	11272
		6958	4374
		7860	1156
		6420	959
		4796	12135
		15815	6337
		8291	4838
		3073	3336
		2581	12358
		5092	3305
		627	4869
		3519	503
		9235	1062
		1043	11014
		6077	3233
		625	3258
		4748	15537
		3123	6377
		756	4753
		1815	878
		7100	524
		2636	1780
		1591	19777
		6845	1070
		736	5403
		16019	4560
		2889	1507
		12638	1174
		17009	6168
		7396	9271
		5274	896
		1288	14497
		3530	23276
		838	10030
		645	4562
		1612	2117
		1734	12883
		6524	14885
		1382	1370
		3657	4546
		836	2406
		2085	9510
		2461	19221
		1891	1514
		2033	3408
		3493	8252
		2673	3067
		2641	1095
		13838	748
		3842	2387
		7539	1053
		9214	16481
		1343	12658
		6111	8295
		2526	6159
		8414	891
		3863	10111
		6792	6567
		8759	2515
		2920	19645
		1486	19486
		2529	4484
		1345	955
		5050	2374
		1317	9418
		1651	12744
		765	2172
		5166	3912
		2235	6264
		1405	18222
		1863	3457
		3230	3474
		1055	5428
		503	4658
		7010	2780
		5033	1141
		925	743
		1466	3356
		2922	3025
		841	13914
		637	16380
		5583	6309
		2579	6986
		2945	1010
		1873	6860
		3149	864
		1951	3422
		3220	14210
		7047	2253
		4100	8808
		4372	8503
		1610	9213
		3683	12524
		3125	9564
		826	13110
		2626	1455
		3567	2336
		1660	7427
		2669	6354
		883	4486
		3388	9946
		1745	15561
		8500	4028
		8616	4166
		1475	3261
		3796	583
		5870	651
		5581	16943
		12109	607
		3126	8712
		903	17934
		1601	6705
		5459	8978
		1401	9552
		541	2292
		3953	1881
		677	12013
		1153	9802
		1367	9305
		3031	12558
		3670	3653
		1702	12179
		6258	13669
		3370	2028
		5667	1209
		16150	5042
		6168	4060
		3381	5415
		10321	20977
		6717	5166
		2493	2492
		4370	7873
		5026	2442
		2716	4208
		1556	2575
		1693	19890
		1463	3827
		9096	13839
		1872	17190
		4547	13180
		930	8972
		6097	3249
		1492	4440
		2835	20302
		4669	550
		4039	3144
		1478	1206
		1851	10492
		16955	1304
		1450	2385
		697	3622
		1344	8500
		9665	21295
		11383	1729
		562	3541
		1357	8352
		14021	1803
		874	8581
		3588	1643
		3466	1534
		5503	22932
		6516	638
		3220	10313
		3527	16763
		1914	596
		2937	12854
		2832	959
		1367	4120
		2373	8601
		6566	497
		9960	2921
		1612	1786
		826	10365
		4637	1530
		2779	17287
		2521	13326
		1351	1548
		2172	13172
		8201	4415
		20906	764
		44135	535
		4322	2766
		13350	4089
		3317	536
		1225	3548
		1992	2126
		3057	12674
		5099	3630
		792	2065
		4807	8534
		660	7307
		1273	9206
		2202	1908
		812	5434
		2825	2262
		2846	6495
		1094	5857
		1107	2942
		3554	1070
		6806	10236
		12490	4379
		7687	1002
		3104	3313
		5041	3580
		10096	21880
		13481	3761
		7660	1774
		4817	1588
		1037	4059
		1799	819
		3376	16819
		1011	758
		1345	4829
		2742	2922
		4408	15337
		1498	9569
		2581	5842
		4106	1023
		2690	1189
		812	4158
		4795	4985
		650	1115
		925	3368
		967	9188
		4715	889
		16521	2049
		3938	1845
		1254	1604
		10794	596
		1908	8078
		991	6566
		12667	4149
		3251	9275
		622	2069
		1669	10507
		835	5044
		6498	8148
		1443	9159
		5705	1141
		1815	3695
		3295	16155
		3290	1936
		1064	519
		2667	10414
		2000	859
		900	3207
		1477	6287
		519	6618
		1267	1342
		9428	7397
		4979	1293
		4737	507
		929	10859
		4873	8134
		3446	2257
		9538	585
		2899	1852
		5762	10967
		1527	15255
		2414	505
		3172	14499
		2244	1616
		6231	30050
		7165	5666
		1759	821
		3275	2349
		6901	10159
		1639	6145
		1398	10092
		1239	795
		1085	7626
		6442	2430
		2975	1320
		3312	664
		1726	1268
		1355	3812
		762	2217
		1457	15442
		3754	2794
		5993	2888
		18698	2766
		1625	9770
		1417	5475
		947	6889
		7850	3181
		1798	876
		627	6197
		5463	1140
		572	3472
		4735	8841
		1094	6464
		551	8098
		2339	3025
		1037	1167
		782	944
		7436	7676
		3286	10794
		1490	11704
		5558	744
		5726	753
		12289	18500
		1902	25785
		5224	8506
		12134	5455
		16672	7972
		7415	3812
		2329	5864
		1787	7447
		9134	9630
		9021	3888
		1978	493
		6394	2609
		1779	1028
		906	13641
		5049	4124
		2664	7422
		5063	1073
		5631	7557
		1690	2573
		636	2235
		2551	3950
		744	15123
		3114	4053
		11124	9412
		588	1091
		9281	852
		3017	5439
		8290	1066
		6886	3042
		10218	8866
		14054	3910
		3190	3768
		9150	1457
		1626	9182
		9507	5432
		6478	2504
		1774	2537
		10467	5924
		7249	1982
		523	6638
		3183	9936
		2380	669
		1055	3278
		2891	3748
		937	11215
		631	8139
		611	20843
		736	713
		2257	5935
		1548	8200
		7497	727
		19642	2576
		6983	2417
		4163	4483
		1677	1582
		3195	3554
		5113	1501
		648	1872
		978	929
		514	3888
		8228	6071
		2300	525
		7487	13689
		775	776
		1221	5434
		2051	6210
		1914	6435
		6031	2843
		1459	24803
		1105	605
		2036	16104
		841	12165
		5654	5188
		1743	6612
		730	4608
		5343	3525
		2681	5329
		6478	5682
		1718	2521
		14317	3840
		4034	2287
		7369	13142
		1212	2894
		5272	15974
		8657	700
		612	6359
		3474	757
		17024	5703
		654	1917
		556	2883
		3146	5235
		2583	12327
		904	14581
		559	2466
		3480	4497
		1012	14004
		979	10398
		2526	6037
		919	3192
		579	12246
		23178	1982
		3376	656
		1785	15837
		8890	9357
		571	13071
		22971	8764
		3266	520
		1098	15638
		5998	1772
		2240	2211
		7595	16445
		1343	15124
		2017	5813
		2815	993
		2284	1414
		4449	3259
		2563	13581
		8414	506
		2832	11866
		543	21024
		4410	2211
		1027	17681
		3035	2304
		9729	1128
		4212	16221
		1269	17335
		1356	2552
		4290	1126
		1946	12550
		2322	5051
		29269	6534
		8397	4096
		3345	3212
		1272	11640
		4856	12077
		4078	8663
		5093	5827
		3181	6576
		3034	3085
		7434	8192
		2208	624
		3234	5386
		5924	9215
		5541	9122
		1542	18151
		1819	14065
		3524	747
		4293	8792
		2947	7266
		5416	7134
		3338	4754
		4011	1121
		654	5353
		9353	8517
		11335	1213
		524	5597
		1671	11365
		9521	953
		3415	5006
		4521	8428
		8787	1591
		4080	3350
		2677	3807
		942	3974
		2815	15020
		1591	8665
		834	4115
		3671	6327
		1542	7259
		1892	2807
		1207	6248
		3702	11682
		986	11177
		833	6093
		6484	5973
		9979	5813
		2335	25191
		10087	6155
		4761	3923
		16695	816
		15871	1707
		6474	2584
		8827	12847
		1366	1882
		4329	6936
		1213	1831
		5103	4795
		6089	3414
		2781	3222
		2743	20365
		2412	19029
		7758	2345
		3593	7958
		3825	16139
		649	5248
		1508	3017
		678	3528
		637	11639
		3939	22379
		744	1472
		8761	9251
		4999	493
		832	7655
		7495	924
		1019	5045
		16479	704
		1628	2790
		12847	3461
		21514	5356
		4472	5350
		8187	3867
		2583	8625
		5370	10548
		1929	16260
		1484	3050
		4147	2036
		2873	20217
		1983	5691
		3361	1146
		4005	1375
		1022	2402
		2796	4823
		1277	2378
		1468	4919
		3011	1911
		9038	6860
		2908	1253
		4035	8047
		761	5087
		7442	3939
		20968	1530
		3289	6340
		1369	11882
		7591	2259
		1547	3314
		664	11214
		1173	13721
		9488	16041
		6956	648
		2426	4709
		3431	6567
		3759	15965
		2919	15015
		1174	3683
		746	1231
		2485	3500
		2191	3890
		3205	7946
		516	14267
		1518	12775
		543	21198
		2159	14982
		1049	7641
		963	1412
		2895	4088
		768	3049
		1574	2281
		1515	1566
		3556	1346
		5427	5018
		1987	2581
		1204	4386
		3237	554
		2969	11328
		2584	3292
		820	13507
		5719	983
		2835	4076
		2075	1405
		2388	7888
		890	10033
		1828	30548
		517	3653
		4733	7447
		8175	1253
		12151	23054
		519	4432
		765	518
		12614	529
		3675	9333
		29011	8419
		2726	7366
		806	827
		18687	5632
		1327	8382
		5725	5498
		7245	4666
		7675	2421
		6454	3978
		1573	6419
		556	1016
		1839	4153
		3636	6264
		4185	8694
		1184	964
		1206	5283
		1234	760
		1613	17441
		9095	4667
		12719	12155
		10346	1420
		4920	3540
		1023	575
		1134	1791
		11596	8398
		3591	1264
		3018	6446
		584	4610
		1975	5715
		4245	20613
		4290	7857
		4501	10794
		8018	18614
		7204	7977
		2870	6203
		6616	4832
		4916	3570
		3427	3832
		1275	17542
		1057	2634
		1654	965
		21911	3804
		663	8185
		4176	7055
		655	1554
		7884	1776
		4479	6173
		3317	6073
		6250	8868
		4941	5101
		809	1892
		6974	8181
		2561	1614
		14856	17655
		5746	8510
		1496	2143
		2222	6632
		7683	6325
		3312	8462
		761	8680
		1025	1810
		6027	8116
		536	9544
		4488	1296
		2454	3256
		1226	3579
		500	7903
		4213	2041
		2990	3731
		5370	10545
		2077	5416
		4297	6349
		5708	10133
		1159	539
		2461	1390
		9382	4175
		6845	624
		1640	6714
		6430	8606
		6260	6168
		9573	764
		2754	4777
		1176	13209
		763	4322
		4387	3830
		1436	1505
		3169	21768
		4350	27911
		716	11754
		1138	3754
		1101	3403
		13656	2685
		5074	2747
		2687	6189
		9373	2310
		2453	7921
		9499	1630
		2507	2124
		5757	1263
		15420	6926
		1175	8788
		2456	991
		9863	543
		15678	7637
		4326	15575
		7476	3583
		2933	1372
		10828	6078
		894	7799
		1529	3152
		2179	8137
		2486	4455
		2773	990
		2545	9330
		2212	1337
		1059	10703
		1669	5487
		2136	9272
		708	8468
		505	2186
		24208	5480
		1689	5703
		1906	1641
		7822	5102
		3654	9385
		3564	19586
		555	7175
		1453	15582
		10623	1336
		5251	857
		7131	3061
		1081	5058
		1505	3683
		8798	10249
		3249	3395
		1146	5387
		5372	7564
		2601	1138
		1957	22714
		1062	2318
		11507	10577
		2308	4186
		611	680
		1251	3470
		5226	5930
		10712	2131
		576	4883
		8916	689
		17658	548
		677	4681
		31408	15242
		9623	1831
		636	942
		8919	13517
		5412	4945
		10266	1507
		791	2798
		11865	3778
		600	8122
		868	20078
		3802	1117
		1733	1127
		3138	534
		5124	1568
		2751	10605
		2918	16086
		1622	1072
		2300	2569
		15214	7101
		9806	15561
		3747	6152
		2917	9065
		2806	22105
		14285	14974
		1713	5164
		22309	4671
		984	8524
		1756	6948
		7394	4056
		3023	9590
		2897	2323
		1656	2332
		1791	11684
		2601	11640
		1850	6079
		4011	30540
		1533	9732
		1558	1618
		2716	1314
		549	2455
		6182	10001
		491	1293
		2436	5830
		630	3625
		3515	5487
		10059	1494
		1276	16020
		1435	1006
		1317	5130
		556	3838
		30119	5330
		32083	9798
		750	1871
		9139	842
		8639	2737
		741	10355
		1034	3458
		3321	4598
		7195	8237
		4117	5309
		3799	1404
		3220	7744
		2675	11120
		833	3162
		3944	7157
		2775	7063
		3944	6216
		814	1588
		1253	3893
		4960	2672
		14006	11930
		8427	4486
		777	2921
		3304	12237
		25316	14476
		25369	572
		12652	5101
		1354	4009
		21327	6597
		7131	1532
		4567	3985
		730	6032
		12212	1709
		1628	2594
		3986	11974
		659	2699
		4727	2634
		4742	5895
		870	7057
		975	2395
		2961	6130
		2085	10047
		512	5880
		2413	4869
		5972	1573
		5000	15268
		3087	4384
		2312	3632
		7282	14883
		21659	1799
		2515	7083
		5468	567
		5193	7519
		4387	2966
		5034	8921
		4595	12588
		1836	3269
		8795	27884
		7579	17018
		3429	12707
		3420	5215
		4283	6519
		4427	2766
		500	1834
		3577	5592
		7214	1224
		943	10874
		648	2570
		10938	6106
		2732	10927
		6546	9610
		679	4055
		1634	3175
		4552	793
		1361	6396
		2510	2784
		1418	8789
		1797	8587
		10577	17768
		5646	912
		6289	12075
		6178	549
		963	1232
		2675	734
		1078	2903
		5572	7372
		1085	1159
		3834	8816
		803	7682
		1831	5377
		2696	11225
		2146	1421
		3656	2405
		7716	11588
		999	7826
		13298	3973
		3358	16807
		968	5457
		8089	8832
		19436	4645
		23839	13870
		6819	3554
		3402	9439
		23735	16186
		1207	10645
		9833	4432
		1511	7750
		650	3316
		2374	9984
		864	3248
		5560	582
		3671	3580
		4155	1166
		1488	4539
		2704	2845
		2391	9376
		2830	14063
		2109	6489
		3851	14559
		2231	20411
		1784	4232
		1873	1381
		1066	8930
		6025	12490
		6438	4295
		699	13759
		2431	27077
		8239	5491
		2182	5393
		3005	5367
		1112	44354
		5696	22443
		9145	7772
		4055	8417
		588	8805
		1404	707
		7388	7417
		3316	7025
		862	1263
		773	8679
		572	2059
		3820	1320
		1964	9538
		11819	5918
		3847	8902
		13882	783
		4764	7174
		6653	4960
		4799	7056
		5202	6123
		531	563
		877	14417
		8886	1502
		9405	20051
		2048	4479
		2768	11559
		4016	16838
		3056	1393
		3076	5927
		653	2227
		808	6913
		2797	2697
		8367	8531
		1248	3389
		648	7342
		14459	5472
		1759	6044
		843	7953
		7693	17072
		4478	1861
		4497	11265
		782	2991
		1169	745
		2579	1511
		2902	3053
		3898	14834
		2738	893
		5153	11615
		9027	10203
		3178	7773
		1430	928
		1587	1183
		2958	4281
		9668	8072
		2363	3778
		698	10157
		3702	9634
		695	9829
		690	13231
		3863	726
		6955	2028
		8027	3487
		648	14058
		1847	9473
		4384	11788
		3249	6576
		1063	8500
		3607	848
		3256	14263
		2419	541
		5306	13888
		8169	12575
		4101	2519
		14598	1078
		6429	3276
		4406	3424
		1627	4883
		6847	3026
		1779	5009
		2175	2552
		2309	1245
		3431	6488
		2378	5789
		2594	1609
		3885	8150
		5239	3926
		3597	1126
		2493	870
		3561	3054
		6955	1525
		1034	7779
		9943	623
		6670	5656
		3247	8286
		8101	3426
		5123	9909
		4562	14373
		1669	15360
		8468	9263
		3400	998
		1451	8459
		4005	2991
		12540	15892
		503	4434
		2943	4603
		2279	3181
		996	3427
		693	6111
		783	3859
		1658	11082
		3652	5385
		959	12337
		1496	7816
		29942	9970
		11696	5128
		529	7286
		5900	1484
		1041	7305
		8643	1312
		3498	2356
		14596	7034
		6159	3397
		12588	7062
		877	2083
		1363	4437
		6132	15119
		6727	2585
		1612	3711
		4274	1269
		3204	2726
		4047	9900
		2058	3145
		1677	15189
		552	10500
		1370	10397
		949	6727
		5770	1478
		1203	2261
		3509	1912
		8247	4083
		664	6301
		2388	2378
		1545	728
		6895	16294
		4448	7370
		3358	816
		3470	8005
		887	7497
		6485	2467
		7094	12125
		8851	4317
		5524	6287
		10558	10072
		3482	1357
		800	8965
		1079	15965
		3037	1666
		551	7811
		1015	1710
		4004	4737
		3951	2134
		1975	3009
		565	4073
		3813	1738
		8950	974
		1309	4640
		4582	8867
		9636	14384
		9270	633
		13005	2655
		7344	1268
		3229	7873
		2916	4045
		853	1515
		9447	9068
		6251	817
		2371	5218
		5231	860
		5085	9231
		2261	8201
		5515	1789
		6136	9647
		1567	3275
		1119	523
		4947	3149
		2842	501
		2020	10927
		1073	718
		5223	12213
		2250	23864
		6747	2952
[truncated: 8,308 more rows]
[truncated: 11 more columns]

[truncated: 4 more sheets: Sup.Fig5, Sup.Fig6, Sup.Fig7, Table1]
